# Supplementary material for: Scaffold-Scaffold Interaction Facilitates Cell Polarity Development in Caulobacter crescentus
Source: mBio. 2023 Mar 27;14(2):e03218-22. doi: 10.1128/mbio.03218-22 (PMC10127582; doi:10.1128/mbio.03218-22)
Supplement: TABLE S1 [file mbio.03218-22-s0008.xlsx]

## Sheet: PopZ at the new cell pole
mCherry fluorescence intensity of PopZ at the new cell pole								sfGFP fluorescence intensity of PopZ at the new cell pole								sfGFP to mCherry ratio
	Sample repeats								Sample repeats							Sample repeats
Time	1	2	3	4	mean value			Time	1	2	3	4	mean value		Time	1	2	3	4	mean value	STDEV.P
0min	371.706	402.194	405.041	408.62	396.89			0min	1185.64	1270.75	1279.04	1375.81	1277.81		0min	3.18972	3.15954	3.15779	3.36698	3.21851	0.0866533
30min	366.617	402.92	404.233	386.772	390.135			30min	1168.82	1312.67	1498.22	1294.87	1318.64		30min	3.18813	3.25788	3.70632	3.34789	3.37505	0.199467
60min	376.987	415.948	430.515	394.335	404.446			60min	1482.37	1530.44	1835.3	1472.64	1580.19		60min	3.93215	3.67941	4.26304	3.73449	3.90227	0.228507
90min	382.761	427.578	442.206	404.925	414.367			90min	1572.75	1837.16	1884.51	1611.45	1726.46		90min	4.10895	4.29666	4.26161	3.97962	4.16171	0.126622
120min	386.187	420.893	423.202	392.333	405.654			120min	1997.21	2048.65	1916.36	1606.58	1892.2		120min	5.17161	4.86739	4.52823	4.09495	4.66555	0.400402
150min	388.32	409.998	415.391	392.941	401.663			150min	2224.17	1799.32	1845.57	1691.77	1890.21		150min	5.72767	4.3886	4.44297	4.30541	4.71616	0.586047
180min	404.36	414.948	429.267	391.003	409.894			180min	2729.24	2061.78	2193.2	1764.69	2187.23		180min	6.74952	4.96876	5.10918	4.51324	5.33518	0.845769
210min	403.59	424.403	424.693	400.062	413.187			210min	2366.14	2616.09	2464.15	1878.53	2331.23		210min	5.86274	6.16416	5.8022	4.69558	5.63117	0.557287

## Sheet:  PopZ at the old cell pole
mCherry fluorescence intensity of PopZ at the old cell pole								sfGFP fluorescence intensity of PopZ at the old cell pole								sfGFP to mCherry ratio
	Sample repeats								Sample repeats							Sample repeats
Time	1	2	3	4	mean value			Time	1	2	3	4			Time	1	2	3	4	mean value	STDEV.P
0min	1064.05	1228.6	1072.08	1077.57	1110.58			0min	4081.74	4219.21	2855.4	3447.25	3650.9		0min	3.83605	3.43415	2.66342	3.1991	3.28318	0.424154
30min	938.228	971.514	930.127	915.464	938.833			30min	3044.99	3262.52	2172.39	2680.3	2790.05		30min	3.24546	3.35818	2.33558	2.9278	2.96676	0.397111
60min	858.551	960.709	933.659	819.057	892.994			60min	2944.69	3610.37	2447.88	2291.06	2823.5		60min	3.42984	3.75803	2.62181	2.7972	3.15172	0.461371
90min	874.453	953.62	1042.71	923.216	948.5			90min	3524.07	3372.88	2901.1	3038.92	3209.24		90min	4.03003	3.53692	2.78227	3.29166	3.41022	0.449609
120min	856.94	934.317	930.149	843.965	891.343			120min	3458.52	3588.11	2473.34	2570.44	3022.6		120min	4.03589	3.84035	2.65908	3.04567	3.39525	0.564069
150min	845.551	935.411	942.713	809.04	883.178			150min	3606.76	3787.62	2914.47	2550.08	3214.73		150min	4.26557	4.04915	3.09158	3.15198	3.63957	0.52385
180min	864.934	906.491	930.037	816.662	879.531			180min	4087.87	3650.82	2948.18	2836.41	3380.82		180min	4.72623	4.02742	3.16997	3.47318	3.8492	0.592386
210min	878.161	882.655	857.857	786.071	851.186			210min	4412.15	3261.64	3423.68	2859.16	3489.16		210min	5.02431	3.69526	3.99097	3.63728	4.08695	0.557557

## Sheet: RpoC in cells
mCherry fluorescence intensity of RpoC in cells								sfGFP fluorescence intensity of RpoC in cells								sfGFP to mCherry ratio
	Sample repeats								Sample repeats							Sample repeats
Time	1	2	3	4	mean value			Time	1	2	3	4	mean value		Time	1	2	3	4	mean value	STDEV.P
0min	1391.09	1369.47	1408.43	1342.13	1377.78			0min	4881.32	4667.93	4664.14	4339	4638.1		0min	3.50898	3.40858	3.31159	3.23293	3.36552	0.103592
30min	1335.51	1337.57	1339.59	1275.74	1322.1			30min	4752.33	4674.48	4535.58	4151.9	4528.57		30min	3.55843	3.49475	3.38579	3.2545	3.42337	0.115397
60min	1270.56	1253.74	1247.21	1174.23	1236.43			60min	4403.1	4269.44	4156.8	3729.58	4139.73		60min	3.46548	3.40537	3.33287	3.17621	3.34498	0.108164
90min	1211.94	1207.25	1192.79	1120.39	1183.09			90min	4347.75	4199.61	4052.44	3627.57	4056.84		90min	3.58742	3.47865	3.39744	3.23778	3.42532	0.127544
120min	1179.03	1145.91	1126.31	1043.6	1123.71			120min	4434.27	4204.05	3960.42	3449.22	4011.99		120min	3.76095	3.66875	3.51628	3.30511	3.56277	0.172524
150min	1146.52	1090.54	1095.59	1000.91	1083.39			150min	4510.62	4125.46	3994.87	3361.83	3998.19		150min	3.93417	3.78295	3.64632	3.35878	3.68055	0.211849
180min	1130.8	1080.8	1064.14	983.715	1064.86			180min	4536.05	4296.8	3973	3422.93	4057.19		180min	4.01136	3.97558	3.73354	3.47959	3.80002	0.213647
210min	1140.83	1108.9	1067.11	981.867	1074.68			210min	4607.76	4397.04	4006.94	3412.04	4105.94		210min	4.03894	3.96523	3.75495	3.47506	3.80855	0.218928
