# Supplementary material for: Scaffold-Scaffold Interaction Facilitates Cell Polarity Development in Caulobacter crescentus
Source: mBio. 2023 Mar 27;14(2):e03218-22. doi: 10.1128/mbio.03218-22 (PMC10127582; doi:10.1128/mbio.03218-22)
Supplement: TABLE S2 [file mbio.03218-22-s0009.xlsx]

## Sheet: diff_sig_down_ΔpodJ_JP468
geneid	name	type	chr	start	end	length	strand	name	LN101.3	LN101.2	LN101.1	JP468.1	JP468.3	JP468.2	LN101.3_FPKM	LN101.2_FPKM	LN101.1_FPKM	JP468.1_FPKM	JP468.3_FPKM	JP468.2_FPKM	baseMean	log2FC	Pvalue	Padj	trend	Description	GO	Pathway	Description
CCNA_02125	podJ	protein_coding	NC_011916	2276272	2279196	2925	-	podJ	1.03272	7.29456	1.08074	6930.91	6720.02	8500.32	0.0467604	0.347043	0.0490323	326.585	366.913	379.907	3693.44	-11.1941	2.33271e-86	9.3285e-83	DOWN	polar development protein podJ	[GO:0016021:integral component of membrane][GO:0016021:integral component of membrane][GO:0016021:integral component of membrane][GO:0016021:integral component of membrane]	[ko04112:Cell cycle - Caulobacter]	polar development protein podJ
CCNA_03695	GeneID:7331889	protein_coding	NC_011916	3861092	3862624	1533	+	GeneID:7331889	7543.01	4545.55	6180.77	37034.2	28179.1	35051.2	651.662	412.624	535.04	3329.61	2935.64	2989.02	19755.6	-2.45631	5.30402e-19	7.07026e-16	DOWN	aldehyde dehydrogenase	[GO:0004029:aldehyde dehydrogenase (NAD) activity][GO:0004029:aldehyde dehydrogenase (NAD) activity]	[ko00010:Glycolysis / Gluconeogenesis][ko00620:Pyruvate metabolism]	aldehyde dehydrogenase
CCNA_03696	GeneID:7331890	protein_coding	NC_011916	3862635	3864674	2040	+	GeneID:7331890	2420.7	1685.04	1755.13	11425.5	6829.7	9184.93	157.156	114.945	114.173	771.933	534.675	588.591	5550.18	-2.22709	1.35896e-13	7.76354e-11	DOWN	acetyl-coenzyme A synthetase	[GO:0003987:acetate-CoA ligase activity][GO:0003987:acetate-CoA ligase activity][GO:0003987:acetate-CoA ligase activity][GO:0003987:acetate-CoA ligase activity][GO:0003987:acetate-CoA ligase activity]	[ko00010:Glycolysis / Gluconeogenesis][ko00620:Pyruvate metabolism][ko00640:Propanoate metabolism][ko00680:Methane metabolism][ko00720:Carbon fixation pathways in prokaryotes]	acetyl-coenzyme A synthetase
CCNA_00322	GeneID:7330775	protein_coding	NC_011916	335959	336630	672	+	GeneID:7330775	913.96	1086.89	1467.65	7034.52	6191.65	4200.88	180.127	225.074	289.827	1442.77	1471.48	817.22	3482.59	-2.32907	4.5259e-13	2.26239e-10	DOWN	hypothetical protein	-	-	hypothetical protein
CCNA_01475	ompW	protein_coding	NC_011916	1582585	1583244	660	+	ompW	10419.1	6401.5	6473.66	42056.5	32519.5	28139.8	2090.78	1349.73	1301.64	8782.57	7868.98	5573.71	21001.7	-2.14061	1.49607e-11	4.60214e-09	DOWN	OmpW family outer membrane cation channel	[GO:0009279:cell outer membrane][GO:0009279:cell outer membrane]	-	OmpW family outer membrane cation channel
CCNA_02872	GeneID:7331302	protein_coding	NC_011916	3022019	3023239	1221	-	GeneID:7331302	197.25	133.386	155.627	977.815	751.544	507.833	21.3955	15.2022	16.9143	110.376	98.3007	54.3718	453.909	-2.20225	1.49563e-10	3.98736e-08	DOWN	phage phi-C31 gp36 major capsid-like protein	-	-	phage phi-C31 gp36 major capsid-like protein
CCNA_01832	GeneID:7331380	protein_coding	NC_011916	1961186	1963485	2300	+	GeneID:7331380	361.453	429.337	370.695	856.786	1046.25	791.749	20.8135	25.9765	21.3882	51.3425	72.6482	45.0016	642.711	-1.21435	1.21202e-09	2.69271e-07	DOWN	beta-glucosidase	[GO:0008422:beta-glucosidase activity][GO:0008422:beta-glucosidase activity][GO:0008422:beta-glucosidase activity]	[ko00460:Cyanoamino acid metabolism][ko00500:Starch and sucrose metabolism][ko00940:Phenylpropanoid biosynthesis]	beta-glucosidase
CCNA_00201	GeneID:7330247	protein_coding	NC_011916	215187	216098	912	+	GeneID:7330247	807.59	878.474	925.117	2493.73	1959.93	1777.42	117.278	134.043	134.613	376.867	343.213	254.778	1473.71	-1.25509	1.50825e-09	3.01574e-07	DOWN	outer membrane protein	[GO:0009279:cell outer membrane][GO:0009279:cell outer membrane][GO:0009279:cell outer membrane]	-	outer membrane protein
CCNA_02250	GeneID:7332613	protein_coding	NC_011916	2397843	2399807	1965	-	GeneID:7332613	2890.59	3062.67	3059.59	8425.06	5640.39	7510.36	194.825	216.894	206.626	590.939	458.421	499.651	5098.11	-1.25938	7.37878e-09	1.28294e-06	DOWN	methylcrotonyl-CoA carboxylase biotin-containing subunit	[GO:0005524:ATP binding][GO:0005524:ATP binding][GO:0005524:ATP binding][GO:0005524:ATP binding]	[ko00280:Valine, leucine and isoleucine degradation][ko00630:Glyoxylate and dicarboxylate metabolism][ko00640:Propanoate metabolism]	methylcrotonyl-CoA carboxylase biotin-containing subunit
CCNA_00331	GeneID:7331030	protein_coding	NC_011916	342671	343432	762	+	GeneID:7331030	207.577	334.508	186.969	1018.74	1167.37	729.609	36.0782	61.0887	32.5611	184.264	244.665	125.171	607.462	-1.99978	9.30206e-09	1.54996e-06	DOWN	molybdate-binding protein	[GO:0042597:periplasmic space][GO:0042597:periplasmic space][GO:0042597:periplasmic space][GO:0042597:periplasmic space]	[ko02010:ABC transporters]	molybdate-binding protein
CCNA_02870	GeneID:7331300	protein_coding	NC_011916	3020768	3021184	417	-	GeneID:7331300	1.03272	2.08416	1.08074	45.2773	92.5124	25.7131	0.327996	0.695512	0.343932	14.965	35.4309	8.06095	27.9501	-5.28311	1.12612e-08	1.80135e-06	DOWN	Lambda phage tail tube protein	-	-	Lambda phage tail tube protein
CCNA_02251	GeneID:7332614	protein_coding	NC_011916	2399808	2400728	921	-	GeneID:7332614	2130.51	1992.46	2245.79	6887.37	4393.86	5140.47	306.368	301.05	323.589	1030.69	761.912	729.645	3798.41	-1.36659	1.34163e-08	2.06353e-06	DOWN	methylglutaconyl-CoA hydratase	[GO:0016836:hydro-lyase activity][GO:0016836:hydro-lyase activity]	[ko00280:Valine, leucine and isoleucine degradation]	methylglutaconyl-CoA hydratase
CCNA_01470	ccoP	protein_coding	NC_011916	1577274	1578145	872	+	ccoP	7606.01	4125.6	5113	24201.6	16781.9	19450.9	1155.21	658.385	778.117	3825.25	3073.57	2916.02	12879.8	-1.84308	1.58986e-08	2.35475e-06	DOWN	cytochrome cbb3 oxidase, diheme subunit, membrane-bound ccoP	[GO:0016021:integral component of membrane][GO:0016021:integral component of membrane][GO:0016021:integral component of membrane][GO:0016021:integral component of membrane][GO:0016021:integral component of membrane][GO:0016021:integral component of membrane][GO:0016021:integral component of membrane][GO:0016021:integral component of membrane]	[ko00190:Oxidative phosphorylation][ko02020:Two-component system]	cytochrome cbb3 oxidase, diheme subunit, membrane-bound ccoP
CCNA_00332	GeneID:7331031	protein_coding	NC_011916	343433	344109	677	+	GeneID:7331031	99.1414	133.386	94.0247	351.77	351.929	249.631	19.3949	27.4178	18.4306	71.6147	83.0202	48.2035	213.314	-1.54633	1.71757e-08	2.36847e-06	DOWN	molybdenum transport system permease protein modB	[GO:0016021:integral component of membrane][GO:0016021:integral component of membrane][GO:0016021:integral component of membrane]	[ko02010:ABC transporters]	molybdenum transport system permease protein modB
CCNA_01468	ccoO	protein_coding	NC_011916	1576359	1577110	752	+	ccoO	7042.14	3945.32	5218.91	20919.8	15251.2	15303.6	1240.24	730.086	920.975	3834.19	3238.95	2660.38	11280.2	-1.66731	9.11402e-08	1.10445e-05	DOWN	cytochrome cbb3 oxidase, cytochrome c subunit ccoO	-	[ko00190:Oxidative phosphorylation][ko02020:Two-component system]	cytochrome cbb3 oxidase, cytochrome c subunit ccoO
CCNA_01471	fixG	protein_coding	NC_011916	1578146	1579636	1491	+	fixG	4403.53	2321.75	3097.41	13052	9641.31	9857.75	391.15	216.695	275.681	1206.52	1032.71	864.308	7062.3	-1.72852	1.13023e-07	1.32935e-05	DOWN	polyferredoxin protein fixG	[GO:0016021:integral component of membrane][GO:0016021:integral component of membrane][GO:0016021:integral component of membrane][GO:0016021:integral component of membrane][GO:0016021:integral component of membrane][GO:0016021:integral component of membrane]	-	polyferredoxin protein fixG
CCNA_03446	GeneID:7332443	protein_coding	NC_011916	3611122	3612997	1876	-	GeneID:7332443	573.161	691.941	644.123	1217.26	1563.17	1193.52	40.4636	51.327	45.564	89.4301	133.074	83.1694	980.53	-1.05768	1.59443e-07	1.67793e-05	DOWN	feruloyl-CoA synthetase	[GO:0005886:plasma membrane][GO:0005886:plasma membrane][GO:0005886:plasma membrane][GO:0005886:plasma membrane]	-	feruloyl-CoA synthetase
CCNA_00993	GeneID:7333125	protein_coding	NC_011916	1073710	1075248	1539	-	GeneID:7333125	110.501	155.27	138.335	277.759	337.622	271.059	9.50931	14.0397	11.9283	24.8749	35.0357	23.0247	215.091	-1.13373	9.20662e-07	8.76602e-05	DOWN	long-chain-fatty-acid--CoA ligase	[GO:0005886:plasma membrane][GO:0005886:plasma membrane][GO:0005886:plasma membrane][GO:0005886:plasma membrane][GO:0005886:plasma membrane]	[ko00061:Fatty acid biosynthesis][ko00071:Fatty acid degradation][ko02024:Quorum sensing][ko03320:PPAR signaling pathway][ko04146:Peroxisome][ko04216:Ferroptosis][ko04920:Adipocytokine signaling pathway]	long-chain-fatty-acid--CoA ligase
CCNA_00700	GeneID:7330509	protein_coding	NC_011916	759099	761089	1991	-	GeneID:7330509	714.645	622.122	1208.27	3231.23	3690	2214.54	47.5378	43.4825	80.5339	223.681	295.988	145.405	1946.8	-1.84399	1.03268e-06	9.60395e-05	DOWN	TonB-dependent receptor	-	-	TonB-dependent receptor
CCNA_01473	fixI	protein_coding	NC_011916	1580130	1582304	2175	+	fixI	5846.25	2772.98	3478.91	17154.9	11152	15321.8	355.99	177.418	212.261	1087.08	818.866	920.912	9287.8	-1.85048	1.10462e-06	0.000100395	DOWN	E1-E2 cation pump ATPase fixI	[GO:0016021:integral component of membrane][GO:0016021:integral component of membrane][GO:0016021:integral component of membrane][GO:0016021:integral component of membrane][GO:0016021:integral component of membrane][GO:0016021:integral component of membrane][GO:0016021:integral component of membrane]	-	E1-E2 cation pump ATPase fixI
CCNA_02874	GeneID:7331304	protein_coding	NC_011916	3023772	3024188	417	-	GeneID:7331304	3.09817	0	1.08074	26.1215	34.3345	12.8565	0.983987	0	0.343932	8.63366	13.1496	4.03048	12.9152	-4.13104	2.9063e-06	0.000245709	DOWN	phage prohead protease	-	-	phage prohead protease
CCNA_01873	GeneID:7331421	protein_coding	NC_011916	2010241	2010474	234	+	GeneID:7331421	1.03272	3.12624	0	20.8972	56.2704	16.0707	0.584505	1.85916	0	12.3085	38.4045	8.97815	16.2329	-4.47629	4.45501e-06	0.000336143	DOWN	magnesium and cobalt transport protein corA	-	-	magnesium and cobalt transport protein corA
CCNA_02863	GeneID:7331188	protein_coding	NC_011916	3016985	3017605	621	-	GeneID:7331188	2.06545	5.2104	2.16149	64.4331	181.21	10.7138	0.440496	1.16759	0.461899	14.3004	46.6024	2.25538	44.299	-4.76295	4.77964e-06	0.000347523	DOWN	Putative phage NlpC/P60 cell wall-associated hydrolase	-	-	Putative phage NlpC/P60 cell wall-associated hydrolase
CCNA_01892	GeneID:7331440	protein_coding	NC_011916	2033679	2035319	1641	+	GeneID:7331440	21.6872	26.052	32.4223	267.31	705.764	62.14	1.75031	2.20924	2.62193	22.4512	68.6862	4.95029	185.896	-3.69148	5.13442e-06	0.00036217	DOWN	short chain dehydrogenase	[GO:0016491:oxidoreductase activity]	-	short chain dehydrogenase
CCNA_01586	GeneID:7331564	protein_coding	NC_011916	1704585	1705310	726	+	GeneID:7331564	113.6	44.8094	312.335	2810.67	2013.34	770.321	20.7234	8.589	57.0913	533.589	442.892	138.709	1010.85	-3.57129	5.25278e-06	0.00036217	DOWN	ABC transporter, ATP-binding protein	[GO:0005886:plasma membrane][GO:0005886:plasma membrane][GO:0005886:plasma membrane]	-	ABC transporter, ATP-binding protein
CCNA_02046	glnB	protein_coding	NC_011916	2192486	2192854	369	+	glnB	375.911	329.297	351.242	1106.68	650.448	759.607	134.921	124.186	126.318	413.36	281.517	269.111	595.531	-1.2527	6.70966e-06	0.000447199	DOWN	nitrogen regulatory protein P-II	[GO:0030234:enzyme regulator activity][GO:0030234:enzyme regulator activity][GO:0030234:enzyme regulator activity][GO:0030234:enzyme regulator activity]	[ko02020:Two-component system]	nitrogen regulatory protein P-II
CCNA_03697	GeneID:7331891	protein_coding	NC_011916	3864675	3865265	591	+	GeneID:7331891	97.076	129.218	91.8632	228.999	277.537	200.348	21.7543	30.426	20.6272	53.4045	74.9983	44.3165	170.84	-1.15202	8.96037e-06	0.000570536	DOWN	ligand-binding SRPBCC domain protein	-	-	ligand-binding SRPBCC domain protein
CCNA_01197	GeneID:7333590	protein_coding	NC_011916	1321300	1321470	171	-	GeneID:7333590	1.03272	2.08416	1.08074	25.2508	219.359	7.49965	0.799849	1.69607	0.838711	20.3522	204.87	5.73341	42.7179	-5.90732	8.99419e-06	0.000570536	DOWN	hypothetical protein	-	-	hypothetical protein
CCNA_01467	ccoN	protein_coding	NC_011916	1574697	1576358	1662	+	ccoN	32463.7	18452.1	19870.6	75494.6	51519.9	63036.7	2586.94	1544.99	1586.59	6260.62	4950.64	4958.28	43472.9	-1.42484	1.43337e-05	0.000785214	DOWN	cytochrome cbb3 oxidase subunit I ccoN	[GO:0016021:integral component of membrane][GO:0016021:integral component of membrane][GO:0016021:integral component of membrane][GO:0016021:integral component of membrane][GO:0016021:integral component of membrane][GO:0016021:integral component of membrane][GO:0016021:integral component of membrane]	[ko00190:Oxidative phosphorylation][ko02020:Two-component system]	cytochrome cbb3 oxidase subunit I ccoN
CCNA_03882	GeneID:17829438	protein_coding	NC_011916	3021595	3021876	282	-	GeneID:17829438	3.09817	3.12624	0	35.6994	73.4377	10.7138	1.45504	1.54271	0	17.4479	41.5899	4.96663	21.0125	-4.25868	1.57205e-05	0.000849546	DOWN	phage gp6-like head-tail connector protein	-	-	phage gp6-like head-tail connector protein
CCNA_02795	GeneID:7331119	protein_coding	NC_011916	2955255	2955908	654	-	GeneID:7331119	8.26179	16.6733	5.40372	76.6231	191.701	31.07	1.67308	3.54775	1.09648	16.1478	46.8128	6.21057	54.9555	-3.30197	2.10804e-05	0.00106222	DOWN	lasso peptide biosynthesis B2 protein	-	-	lasso peptide biosynthesis B2 protein
CCNA_03276	GeneID:7330297	protein_coding	NC_011916	3442782	3443771	990	+	GeneID:7330297	11.36	26.052	17.2919	168.919	540.768	39.641	1.51971	3.66198	2.31789	23.5167	87.2357	5.23453	134.005	-3.7762	2.12496e-05	0.00106222	DOWN	glycerophosphoryl diester phosphodiesterase	-	[ko00564:Glycerophospholipid metabolism]	glycerophosphoryl diester phosphodiesterase
CCNA_01474	ccoS	protein_coding	NC_011916	1582301	1582577	277	+	ccoS	22.7199	16.6733	6.48446	86.201	57.2241	50.3548	10.8629	8.37628	3.10656	42.8909	32.9927	23.7645	39.9429	-2.0771	2.4771e-05	0.00119756	DOWN	cytochrome cbb3 oxidase maturation protein ccoS	-	-	cytochrome cbb3 oxidase maturation protein ccoS
CCNA_01520	GeneID:7333194	protein_coding	NC_011916	1629130	1630501	1372	+	GeneID:7333194	11124.5	10855.3	11946.5	35566.2	18224.9	30387.5	1073.86	1101.03	1155.51	3572.86	2121.44	2895.4	19684.2	-1.31105	2.60674e-05	0.00122639	DOWN	hypothetical protein	-	-	hypothetical protein
CCNA_02696	GeneID:7332799	protein_coding	NC_011916	2849672	2851066	1395	+	GeneID:7332799	516.362	387.654	497.142	1028.32	1350.49	796.034	49.023	38.6705	47.2925	101.598	154.609	74.5978	762.666	-1.18029	4.50885e-05	0.00193881	DOWN	AtzE family amidohydrolase	[GO:0004040:amidase activity][GO:0004040:amidase activity][GO:0004040:amidase activity]	[ko00791:Atrazine degradation]	AtzE family amidohydrolase
CCNA_01585	GeneID:7331563	protein_coding	NC_011916	1702078	1704455	2378	-	GeneID:7331563	831.342	221.963	3068.23	24275.6	26903	6383.27	46.3007	12.9891	171.223	1406.99	1806.79	350.913	10280.6	-3.80388	5.68825e-05	0.00232116	DOWN	TonB-dependent receptor	-	-	TonB-dependent receptor
CCNA_00653	nasC	protein_coding	NC_011916	704586	707264	2679	+	nasC	67.127	64.609	51.8757	467.575	1403.9	91.0672	3.31852	3.35606	2.56967	24.0553	83.6915	4.44383	357.692	-3.418	6.73348e-05	0.0026453	DOWN	assimilatory nitrate reductase catalytic subunit	[GO:0051539:4 iron, 4 sulfur cluster binding][GO:0051539:4 iron, 4 sulfur cluster binding][GO:0051539:4 iron, 4 sulfur cluster binding][GO:0051539:4 iron, 4 sulfur cluster binding][GO:0051539:4 iron, 4 sulfur cluster binding][GO:0051539:4 iron, 4 sulfur cluster binding]	[ko00910:Nitrogen metabolism]	assimilatory nitrate reductase catalytic subunit
CCNA_01472	fixH	protein_coding	NC_011916	1579633	1580133	501	+	fixH	572.129	240.721	328.546	1567.29	988.07	1079.95	151.243	66.8629	87.0251	431.166	314.969	281.795	796.118	-1.6713	6.7472e-05	0.0026453	DOWN	cation pump-linked membrane protein fixH	-	-	cation pump-linked membrane protein fixH
CCNA_02487	GeneID:7330639	protein_coding	NC_011916	2635157	2636383	1227	+	GeneID:7330639	122.894	75.0298	64.8446	447.549	223.174	218.561	13.265	8.5094	7.01318	50.2722	29.0481	23.2861	192.009	-1.75919	8.32024e-05	0.00305254	DOWN	4-hydroxybenzoate 3-monooxygenase	[GO:0018659:4-hydroxybenzoate 3-monooxygenase activity][GO:0018659:4-hydroxybenzoate 3-monooxygenase activity][GO:0018659:4-hydroxybenzoate 3-monooxygenase activity][GO:0018659:4-hydroxybenzoate 3-monooxygenase activity]	[ko00362:Benzoate degradation]	4-hydroxybenzoate 3-monooxygenase
CCNA_03134	GeneID:7330972	protein_coding	NC_011916	3281744	3282751	1008	+	GeneID:7330972	61.9634	31.2624	37.826	269.052	721.024	81.4248	8.14132	4.3159	4.97985	36.7881	114.237	10.56	200.425	-3.03142	8.91041e-05	0.00322345	DOWN	dienelactone hydrolase	-	-	dienelactone hydrolase
CCNA_02877	GeneID:7331306	protein_coding	NC_011916	3024589	3025917	1329	-	GeneID:7331306	49.5707	35.4307	9.7267	324.777	724.839	64.2827	4.93992	3.70992	0.971239	33.6817	87.1033	6.32321	201.438	-3.55507	9.06704e-05	0.00322345	DOWN	phage portal protein	-	-	phage portal protein
CCNA_03571	GeneID:7332569	protein_coding	NC_011916	3724626	3725417	792	+	GeneID:7332569	36.1453	25.0099	23.7764	63.5623	143.06	76.0679	6.04431	4.39437	3.98388	11.0613	28.8478	12.5558	61.2704	-1.7337	9.10851e-05	0.00322345	DOWN	CAAX amino terminal protease family	-	-	CAAX amino terminal protease family
CCNA_00214	znuL	protein_coding	NC_011916	230216	232354	2139	+	znuL	3381.14	1020.2	7828.91	35089	27688.9	20541.5	209.349	66.3717	485.709	2260.96	2067.34	1255.42	15924.9	-2.76821	9.47604e-05	0.0032942	DOWN	TonB-dependent receptor	[GO:0009279:cell outer membrane][GO:0009279:cell outer membrane]	-	TonB-dependent receptor
CCNA_01883	GeneID:7331431	protein_coding	NC_011916	2022050	2023222	1173	+	GeneID:7331431	17.5563	21.8837	29.1801	100.132	218.405	47.1407	1.98223	2.59616	3.30122	11.7655	29.7361	5.25371	72.3831	-2.41565	0.000100181	0.00339948	DOWN	acyl-CoA dehydrogenase	[GO:0005618:cell wall][GO:0005618:cell wall][GO:0005618:cell wall][GO:0005618:cell wall]	-	acyl-CoA dehydrogenase
CCNA_02488	GeneID:7330640	protein_coding	NC_011916	2636384	2637121	738	+	GeneID:7330640	42.3417	29.1782	45.3912	134.961	72.4839	103.924	7.59856	5.5019	8.16209	25.2049	15.6857	18.4088	71.38	-1.4152	0.000101309	0.00340449	DOWN	acetate/3-ketoacid CoA transferase, subunit A	[GO:0008260:3-oxoacid CoA-transferase activity][GO:0008260:3-oxoacid CoA-transferase activity]	[ko00072:Synthesis and degradation of ketone bodies][ko00280:Valine, leucine and isoleucine degradation][ko00650:Butanoate metabolism]	acetate/3-ketoacid CoA transferase, subunit A
CCNA_02788	GeneID:7331112	protein_coding	NC_011916	2945506	2945736	231	-	GeneID:7331112	6.19634	11.4629	4.32298	37.4408	164.996	21.4276	3.55257	6.90545	2.48346	22.3391	114.072	12.1263	40.9745	-3.34724	0.000120274	0.00394244	DOWN	Xre-family transcriptional regulator	-	-	Xre-family transcriptional regulator
CCNA_03068	GeneID:7333522	protein_coding	NC_011916	3220072	3220701	630	+	GeneID:7333522	20.6545	36.4728	25.9379	110.581	222.22	55.7117	4.34204	8.05635	5.4636	24.1921	56.3328	11.5604	78.5964	-2.22653	0.000134122	0.00430084	DOWN	glutathione S-transferase	[GO:0005737:cytoplasm][GO:0005737:cytoplasm]	[ko00480:Glutathione metabolism][ko00980:Metabolism of xenobiotics by cytochrome P450][ko00982:Drug metabolism - cytochrome P450][ko01524:Platinum drug resistance][ko05204:Chemical carcinogenesis][ko05418:Fluid shear stress and atherosclerosis]	glutathione S-transferase
CCNA_00650	narK	protein_coding	NC_011916	700527	701747	1221	+	narK	89.8469	53.1461	38.9068	313.458	496.896	115.709	9.74558	6.05711	4.22859	35.3831	64.9932	12.3885	184.661	-2.34788	0.000136091	0.00430084	DOWN	MFS superfamily nitrate/nitrite transporter NarK	[GO:0016021:integral component of membrane][GO:0016021:integral component of membrane][GO:0016021:integral component of membrane][GO:0016021:integral component of membrane][GO:0016021:integral component of membrane]	[ko00910:Nitrogen metabolism]	MFS superfamily nitrate/nitrite transporter NarK
CCNA_01663	GeneID:7331723	protein_coding	NC_011916	1782651	1784363	1713	+	GeneID:7331723	102.24	53.1461	86.4595	267.31	339.53	151.064	7.90463	4.31742	6.69794	21.5075	31.6547	11.5285	166.625	-1.6487	0.000137661	0.00430084	DOWN	potassium-transporting ATPase A chain	[GO:0005887:integral component of plasma membrane][GO:0005887:integral component of plasma membrane][GO:0005887:integral component of plasma membrane]	[ko02020:Two-component system]	potassium-transporting ATPase A chain
CCNA_00936	GeneID:7333066	protein_coding	NC_011916	1011810	1012649	840	+	GeneID:7333066	34.0799	42.7253	42.149	234.223	546.491	61.0686	5.37327	7.07808	6.65877	38.4311	103.901	9.50401	160.123	-2.8235	0.000140391	0.00435141	DOWN	hypothetical protein	-	-	hypothetical protein
CCNA_00008	dnaA	protein_coding	NC_011916	5236	7114	1879	+	dnaA	8427.02	5528.24	6600.1	17975.1	11492.5	14487.2	593.974	409.421	466.133	1318.49	976.802	1007.92	10751.7	-1.09651	0.000143846	0.00439114	DOWN	chromosome replication initiator protein DnaA	[GO:0005737:cytoplasm][GO:0005737:cytoplasm][GO:0005737:cytoplasm][GO:0005737:cytoplasm][GO:0005737:cytoplasm]	[ko02020:Two-component system][ko04112:Cell cycle - Caulobacter]	chromosome replication initiator protein DnaA
CCNA_01880	GeneID:7331428	protein_coding	NC_011916	2019780	2020523	744	+	GeneID:7331428	4.13089	6.25248	0	78.3645	206.961	6.42827	0.735345	1.16947	0	14.5171	44.4256	1.12951	50.3561	-4.80856	0.00014515	0.00439737	DOWN	3-ketoacyl-(acyl-carrier-protein) reductase FabG	[GO:0016491:oxidoreductase activity]	[ko00061:Fatty acid biosynthesis][ko00780:Biotin metabolism][ko01040:Biosynthesis of unsaturated fatty acids]	3-ketoacyl-(acyl-carrier-protein) reductase FabG
CCNA_R0142		ncRNA	NC_011916	1682820	1682976	157	+	-	7.22906	5.2104	4.32298	51.3723	117.31	8.57103	6.09821	4.61829	3.654	45.0985	119.331	7.13677	32.3359	-3.40248	0.000171079	0.00506775	DOWN	small non-coding RNA	-	-	small non-coding RNA
CCNA_01234	GeneID:7333627	protein_coding	NC_011916	1361248	1362339	1092	+	GeneID:7333627	28.9163	21.8837	16.2112	107.098	225.082	39.641	3.50703	2.78874	1.97005	13.5174	32.9182	4.74559	73.1387	-2.47217	0.000214427	0.00608151	DOWN	metal-dependent hydrolase	[GO:0042781:3'-tRNA processing endoribonuclease activity][GO:0042781:3'-tRNA processing endoribonuclease activity]	[ko03013:RNA transport]	metal-dependent hydrolase
CCNA_R0149		ncRNA	NC_011916	2003589	2003719	131	+	-	0	0	0	4.35359	3.81494	7.49965	0	0	0	4.58045	4.65088	7.48407	2.61136	-4.73456	0.00024005	0.00662042	DOWN	small non-coding RNA	-	-	small non-coding RNA
CCNA_01587	GeneID:7331565	protein_coding	NC_011916	1705307	1706755	1449	+	GeneID:7331565	328.406	113.587	1068.86	5665.76	5544.07	1714.21	30.0167	10.9086	97.8895	538.917	611.052	154.655	2405.81	-3.09672	0.000259297	0.00702192	DOWN	ABC type-2 transporter	-	-	ABC type-2 transporter
CCNA_02894	xynA1	protein_coding	NC_011916	3042233	3043390	1158	-	xynA1	53.7016	39.599	29.1801	162.824	395.8	76.0679	6.14184	4.75867	3.34398	19.3795	54.5866	8.58739	126.196	-2.37341	0.000259876	0.00702192	DOWN	endo-1,4-beta-xylanase XynA1	[GO:0005576:extracellular region][GO:0005576:extracellular region][GO:0005576:extracellular region]	-	endo-1,4-beta-xylanase XynA1
CCNA_02489	GeneID:7330641	protein_coding	NC_011916	2637121	2637768	648	+	GeneID:7330641	14.4581	8.33664	11.8882	54.8552	23.8434	36.4269	2.955	1.7903	2.43459	11.6674	5.8764	7.34878	24.9681	-1.73462	0.00029258	0.00774853	DOWN	acetate/3-ketoacid CoA transferase, subunit B	[GO:0008260:3-oxoacid CoA-transferase activity][GO:0008260:3-oxoacid CoA-transferase activity]	[ko00072:Synthesis and degradation of ketone bodies][ko00280:Valine, leucine and isoleucine degradation][ko00650:Butanoate metabolism]	acetate/3-ketoacid CoA transferase, subunit B
CCNA_02492	GeneID:7330644	protein_coding	NC_011916	2639674	2640324	651	+	GeneID:7330644	44.4071	31.2624	38.9068	109.71	122.078	61.0686	9.03424	6.68269	7.93104	23.2273	29.9485	12.2632	67.9056	-1.35666	0.000300295	0.00783332	DOWN	protocatechuate 3,4-dioxygenase alpha chain	[GO:0008199:ferric iron binding][GO:0008199:ferric iron binding][GO:0008199:ferric iron binding]	[ko00362:Benzoate degradation][ko00624:Polycyclic aromatic hydrocarbon degradation]	protocatechuate 3,4-dioxygenase alpha chain
CCNA_02653	GeneID:7332756	protein_coding	NC_011916	2807177	2808076	900	+	GeneID:7332756	30.9817	38.557	22.6956	136.703	301.381	51.4262	4.55914	5.9617	3.34646	20.9347	53.4799	7.46982	96.9573	-2.40813	0.000302104	0.00783332	DOWN	DUF2236 domain-containing protein	-	-	DUF2236 domain-containing protein
CCNA_01889	GeneID:7331437	protein_coding	NC_011916	2029278	2030912	1635	-	GeneID:7331437	78.487	79.1981	78.8943	245.542	434.904	126.423	6.3577	6.74073	6.40344	20.6986	42.4809	10.1082	173.908	-1.77059	0.000303617	0.00783332	DOWN	long-chain-fatty-acid--CoA ligase	[GO:0005737:cytoplasm][GO:0005737:cytoplasm][GO:0005737:cytoplasm][GO:0005737:cytoplasm][GO:0005737:cytoplasm]	-	long-chain-fatty-acid--CoA ligase
CCNA_01206	GeneID:7333599	protein_coding	NC_011916	1332960	1333697	738	+	GeneID:7333599	12.3927	6.25248	3.24223	74.0109	222.22	8.57103	2.22397	1.17898	0.583006	13.822	48.089	1.51826	54.4483	-3.79812	0.000314799	0.00806976	DOWN	ABC transporter permease protein	-	-	ABC transporter permease protein
CCNA_01499	GeneID:7333173	protein_coding	NC_011916	1609534	1610767	1234	+	GeneID:7333173	151.81	167.775	181.565	323.036	474.007	264.631	16.2932	18.92	19.5255	36.0801	61.3462	28.0345	260.471	-1.08368	0.000320345	0.00815962	DOWN	acetyl-CoA acetyltransferase	-	[ko00071:Fatty acid degradation][ko00072:Synthesis and degradation of ketone bodies][ko00280:Valine, leucine and isoleucine degradation][ko00310:Lysine degradation][ko00362:Benzoate degradation][ko00380:Tryptophan metabolism][ko00620:Pyruvate metabolism][ko00630:Glyoxylate and dicarboxylate metabolism][ko00640:Propanoate metabolism][ko00650:Butanoate metabolism][ko00720:Carbon fixation pathways i…	acetyl-CoA acetyltransferase
CCNA_00629	mcpK	protein_coding	NC_011916	674363	676249	1887	+	mcpK	165.236	319.919	224.795	554.647	1083.44	501.405	11.5972	23.5927	15.8088	40.5114	91.6965	34.7364	474.907	-1.59157	0.000336698	0.00846828	DOWN	methyl-accepting chemotaxis protein McpK	-	[ko02020:Two-component system][ko02030:Bacterial chemotaxis]	methyl-accepting chemotaxis protein McpK
CCNA_01588	GeneID:7331566	protein_coding	NC_011916	1706752	1708107	1356	+	GeneID:7331566	316.013	88.5768	1119.65	5957.45	5546.93	1974.55	30.865	9.09013	109.574	605.526	653.297	190.361	2500.53	-3.14464	0.000405154	0.0097566	DOWN	hypothetical protein	-	-	hypothetical protein
CCNA_02158	GeneID:7333408	protein_coding	NC_011916	2313968	2314924	957	+	GeneID:7333408	69.1925	51.0619	42.149	178.497	293.751	89.9958	9.57562	7.42498	5.84468	25.707	49.0213	12.2936	120.774	-1.79192	0.000413015	0.0097566	DOWN	GT2 family glycosyltransferase	[GO:0102096:decaprenyl-N-acetyl-alpha-D-glucosaminyl-pyrophosphate:dTDP-alpha-L-rhamnose rhamnosyltransferase activity]	-	GT2 family glycosyltransferase
CCNA_00672	GeneID:7330479	protein_coding	NC_011916	729890	730693	804	-	GeneID:7330479	57.8325	69.8194	50.795	249.025	543.629	88.9244	9.52656	12.0845	8.38398	42.6894	107.985	14.4588	176.671	-2.30483	0.00041757	0.00976528	DOWN	hypothetical protein	-	-	hypothetical protein
CCNA_02989	GeneID:7333278	protein_coding	NC_011916	3143413	3143955	543	+	GeneID:7333278	15.4909	16.6733	16.2112	92.296	247.971	20.3562	3.77829	4.27298	3.96187	23.4269	72.9323	4.90078	68.1665	-2.89886	0.000442627	0.0101672	DOWN	hypothetical protein	-	-	hypothetical protein
CCNA_01895	GeneID:7331443	protein_coding	NC_011916	2037657	2039096	1440	+	GeneID:7331443	39.2435	25.0099	5.40372	221.162	595.131	33.2127	3.60932	2.41691	0.497985	21.168	66.0037	3.01516	153.194	-3.60751	0.000447229	0.0101672	DOWN	transporter, major facilitator superfamily	[GO:0016021:integral component of membrane][GO:0016021:integral component of membrane][GO:0016021:integral component of membrane]	-	transporter, major facilitator superfamily
CCNA_01200	GeneID:7333593	protein_coding	NC_011916	1323479	1325734	2256	-	GeneID:7333593	28.9163	20.8416	21.6149	119.288	318.548	33.2127	1.69755	1.28559	1.27145	7.28771	22.5504	1.92457	90.4036	-2.72272	0.000447468	0.0101672	DOWN	TonB-dependent receptor	-	-	TonB-dependent receptor
CCNA_00334	GeneID:7331033	protein_coding	NC_011916	345020	345580	561	+	GeneID:7331033	15.4909	10.4208	4.32298	57.4673	230.804	17.1421	3.65706	2.58493	1.0226	14.1186	65.705	3.99455	55.9413	-3.33513	0.000465921	0.0104675	DOWN	hypothetical protein	-	-	hypothetical protein
CCNA_03275	GeneID:7330296	protein_coding	NC_011916	3442706	3442846	141	-	GeneID:7330296	3.09817	3.12624	5.40372	15.6729	37.1957	10.7138	2.91009	3.08541	5.0858	15.3201	42.13	9.93327	12.5351	-2.45877	0.000471618	0.0104936	DOWN	hypothetical protein	-	-	hypothetical protein
CCNA_03154	GeneID:7330992	protein_coding	NC_011916	3309667	3311148	1482	+	GeneID:7330992	185.89	118.797	193.453	425.781	539.814	269.987	16.6122	11.155	17.3226	39.5977	58.1721	23.8157	288.954	-1.31122	0.000475549	0.0105067	DOWN	PAS-family sensor histidine kinase/receiver protein	[GO:0005524:ATP binding][GO:0005524:ATP binding][GO:0005524:ATP binding][GO:0005524:ATP binding][GO:0005524:ATP binding][GO:0005524:ATP binding]	-	PAS-family sensor histidine kinase/receiver protein
CCNA_01893	GeneID:7331441	protein_coding	NC_011916	2035334	2035876	543	+	GeneID:7331441	13.4254	4.16832	11.8882	55.7259	178.349	17.1421	3.27452	1.06825	2.90537	14.1446	52.4551	4.12697	46.7831	-3.09212	0.000494069	0.010738	DOWN	SnoaL-like domain protein	-	-	SnoaL-like domain protein
CCNA_01881	GeneID:7331429	protein_coding	NC_011916	2020520	2021158	639	+	GeneID:7331429	9.29451	0	1.08074	62.6916	161.181	9.64241	1.9264	0	0.224444	13.522	40.2839	1.97266	40.6484	-4.48844	0.000511721	0.011002	DOWN	NAD-binding Rossmann superfamily protein	-	-	NAD-binding Rossmann superfamily protein
CCNA_01291	GeneID:7333021	protein_coding	NC_011916	1416848	1417858	1011	+	GeneID:7333021	49.5707	50.0198	39.9875	148.893	268.953	72.8537	6.49373	6.88495	5.24879	20.2981	42.4858	9.42039	105.046	-1.81436	0.000532631	0.0112105	DOWN	phosphotransferase family protein	-	-	phosphotransferase family protein
CCNA_02689	GeneID:7332792	protein_coding	NC_011916	2842846	2843370	525	+	GeneID:7332792	30.9817	32.3045	36.7453	88.8131	178.349	57.8544	7.81566	8.56275	9.28812	23.3158	54.2536	14.4061	70.8413	-1.70149	0.00053907	0.011237	DOWN	2-oxo-4-hydroxy-4-carboxy-5-ureidoimidazoline decarboxylase	-	[ko00230:Purine metabolism]	2-oxo-4-hydroxy-4-carboxy-5-ureidoimidazoline decarboxylase
CCNA_00618	GeneID:7330017	protein_coding	NC_011916	661761	663179	1419	+	GeneID:7330017	86.7488	39.599	57.2794	301.268	954.69	85.7103	8.09657	3.8834	5.35676	29.262	107.448	7.89621	254.216	-2.86922	0.000545527	0.011237	DOWN	succinylglutamic semialdehyde dehydrogenase	[GO:0043824:succinylglutamate-semialdehyde dehydrogenase activity][GO:0043824:succinylglutamate-semialdehyde dehydrogenase activity][GO:0043824:succinylglutamate-semialdehyde dehydrogenase activity]	[ko00330:Arginine and proline metabolism]	succinylglutamic semialdehyde dehydrogenase
CCNA_03468	GeneID:7332465	protein_coding	NC_011916	3633141	3634934	1794	+	GeneID:7332465	150.778	223.005	135.093	481.507	997.608	295.7	11.131	17.2983	9.993	36.9924	88.8087	21.5475	380.615	-1.80236	0.000577798	0.011729	DOWN	methyl-accepting chemotaxis protein	[GO:0016021:integral component of membrane][GO:0016021:integral component of membrane][GO:0016021:integral component of membrane][GO:0016021:integral component of membrane][GO:0016021:integral component of membrane]	-	methyl-accepting chemotaxis protein
CCNA_01128	GeneID:7331499	protein_coding	NC_011916	1233051	1233364	314	+	GeneID:7331499	138.385	90.661	123.205	276.017	179.302	265.702	58.3686	40.1791	52.0695	121.154	91.1957	110.62	178.879	-1.03345	0.000633828	0.0126734	DOWN	hypothetical protein	-	-	hypothetical protein
CCNA_02494	GeneID:7330646	protein_coding	NC_011916	2641492	2642673	1182	+	GeneID:7330646	68.1597	57.3144	46.472	224.645	466.377	82.4962	7.63713	6.74771	5.21746	26.1946	63.0141	9.12398	157.577	-2.16967	0.000651764	0.0129672	DOWN	3-oxoadipate enol-lactonase/4-carboxymuconolactone decarboxylase	[GO:0047575:4-carboxymuconolactone decarboxylase activity][GO:0047575:4-carboxymuconolactone decarboxylase activity][GO:0047575:4-carboxymuconolactone decarboxylase activity]	[ko00362:Benzoate degradation]	3-oxoadipate enol-lactonase/4-carboxymuconolactone decarboxylase
CCNA_00336	GeneID:7331035	protein_coding	NC_011916	346066	347517	1452	+	GeneID:7331035	57.8325	57.3144	48.6335	279.5	897.465	58.9258	5.27504	5.49297	4.44482	26.5307	98.7118	5.30527	233.279	-2.9158	0.000677919	0.013312	DOWN	lignostilbene-alpha,beta-dioxygenase	[GO:0005506:iron ion binding][GO:0005506:iron ion binding][GO:0005506:iron ion binding][GO:0005506:iron ion binding]	-	lignostilbene-alpha,beta-dioxygenase
CCNA_01879	GeneID:7331427	protein_coding	NC_011916	2018600	2019703	1104	+	GeneID:7331427	14.4581	12.505	19.4534	68.7866	271.815	21.4276	1.73445	1.57624	2.33836	8.58752	39.3208	2.5373	68.0742	-2.96442	0.000688392	0.0133669	DOWN	NADH:flavin oxidoreductase, old yellow enzyme family	[GO:0051539:4 iron, 4 sulfur cluster binding][GO:0051539:4 iron, 4 sulfur cluster binding][GO:0051539:4 iron, 4 sulfur cluster binding][GO:0051539:4 iron, 4 sulfur cluster binding]	-	NADH:flavin oxidoreductase, old yellow enzyme family
CCNA_01193	GeneID:7333586	protein_coding	NC_011916	1313460	1315289	1830	-	GeneID:7333586	216.872	202.164	197.776	463.221	960.412	341.77	15.6954	15.3731	14.342	34.8875	83.8155	24.4147	397.036	-1.51724	0.000691609	0.0133669	DOWN	amylosucrase SucB	[GO:0005576:extracellular region][GO:0005576:extracellular region][GO:0005576:extracellular region]	[ko00500:Starch and sucrose metabolism]	amylosucrase SucB
CCNA_02057	GeneID:7333389	protein_coding	NC_011916	2206163	2207611	1449	+	GeneID:7333389	138.385	127.134	123.205	366.572	579.871	187.491	12.6485	12.2096	11.2835	34.8677	63.9118	16.9153	253.776	-1.54495	0.000696179	0.0133669	DOWN	hypothetical protein	-	-	hypothetical protein
CCNA_02794	GeneID:7331118	protein_coding	NC_011916	2953501	2955258	1758	-	GeneID:7331118	48.538	48.9778	17.2919	240.318	752.498	43.9265	3.65665	3.87695	1.3053	18.8408	68.3604	3.26645	191.925	-3.17447	0.000700455	0.0133669	DOWN	lasso peptide isopeptide bond-forming cyclase	-	-	lasso peptide isopeptide bond-forming cyclase
CCNA_01664	GeneID:7331724	protein_coding	NC_011916	1784375	1786435	2061	+	GeneID:7331724	87.7815	53.1461	76.7328	268.181	648.54	110.352	5.64085	3.58842	4.9407	17.9342	50.2547	6.99956	207.456	-2.23867	0.000701272	0.0133669	DOWN	potassium-transporting ATPase B chain	[GO:0005887:integral component of plasma membrane][GO:0005887:integral component of plasma membrane][GO:0005887:integral component of plasma membrane][GO:0005887:integral component of plasma membrane]	[ko02020:Two-component system]	potassium-transporting ATPase B chain
CCNA_02616	GeneID:7332966	protein_coding	NC_011916	2764250	2765343	1094	-	GeneID:7332966	198.283	116.713	117.801	277.759	404.384	277.487	24.0042	14.8461	14.2895	34.9931	59.033	33.1584	232.071	-1.14846	0.000751717	0.0140277	DOWN	4-hydroxyphenylpyruvate dioxygenase	[GO:0003868:4-hydroxyphenylpyruvate dioxygenase activity][GO:0003868:4-hydroxyphenylpyruvate dioxygenase activity][GO:0003868:4-hydroxyphenylpyruvate dioxygenase activity][GO:0003868:4-hydroxyphenylpyruvate dioxygenase activity]	[ko00130:Ubiquinone and other terpenoid-quinone biosynthesis][ko00350:Tyrosine metabolism][ko00360:Phenylalanine metabolism]	4-hydroxyphenylpyruvate dioxygenase
CCNA_03188	GeneID:7330782	protein_coding	NC_011916	3348814	3349953	1140	+	GeneID:7330782	56.7998	75.0298	47.5527	161.083	394.847	107.138	6.59875	9.1588	5.53549	19.475	55.3148	12.2859	140.408	-1.88623	0.000752196	0.0140277	DOWN	epoxide hydrolase	[GO:0033961:cis-stilbene-oxide hydrolase activity][GO:0033961:cis-stilbene-oxide hydrolase activity][GO:0033961:cis-stilbene-oxide hydrolase activity]	-	epoxide hydrolase
CCNA_01040	GeneID:7329789	protein_coding	NC_011916	1134929	1136569	1641	+	GeneID:7329789	59.898	63.5669	36.7453	199.394	575.103	82.4962	4.83419	5.39054	2.97152	16.747	55.9699	6.57194	169.534	-2.41927	0.000754179	0.0140277	DOWN	beta-xylosidase/alpha-L-arabinofuranosidase	[GO:0005886:plasma membrane][GO:0005886:plasma membrane][GO:0005886:plasma membrane]	[ko00520:Amino sugar and nucleotide sugar metabolism]	beta-xylosidase/alpha-L-arabinofuranosidase
CCNA_02648	GeneID:7332751	protein_coding	NC_011916	2802232	2803152	921	+	GeneID:7332751	43.3744	39.599	24.8571	166.307	436.811	47.1407	6.23726	5.98322	3.5816	24.8876	75.7447	6.6912	126.348	-2.59221	0.000782308	0.0144836	DOWN	alpha/beta hydrolase family protein	-	-	alpha/beta hydrolase family protein
CCNA_00617	GeneID:7330016	protein_coding	NC_011916	660723	661774	1052	+	GeneID:7330016	99.1414	44.8094	58.3602	220.291	464.469	121.066	12.4813	5.92739	7.36184	28.8612	70.5114	15.0444	168.023	-1.99399	0.000800871	0.0146981	DOWN	arginine N-succinyltransferase, beta chain	[GO:0008791:arginine N-succinyltransferase activity][GO:0008791:arginine N-succinyltransferase activity][GO:0008791:arginine N-succinyltransferase activity]	[ko00330:Arginine and proline metabolism]	arginine N-succinyltransferase, beta chain
CCNA_02229	GeneID:7332591	protein_coding	NC_011916	2376490	2376871	382	+	GeneID:7332591	18.589	10.4208	11.8882	60.0795	269.907	18.2134	6.44485	3.79619	4.12988	21.6768	112.842	6.23299	64.8497	-3.08978	0.000818183	0.0149402	DOWN	hypothetical protein	-	-	hypothetical protein
CCNA_03708	GeneID:7331903	protein_coding	NC_011916	3875483	3875851	369	-	GeneID:7331903	10.3272	4.16832	5.40372	26.1215	51.5017	13.9279	3.70662	1.57197	1.94335	9.75673	22.2902	4.93433	18.5751	-2.20269	0.000830038	0.0150654	DOWN	transposase	[GO:0003677:DNA binding][GO:0003677:DNA binding][GO:0003677:DNA binding]	-	transposase
CCNA_02798	GeneID:7331122	protein_coding	NC_011916	2956406	2957080	675	-	GeneID:7331122	29.949	42.7253	29.1801	150.634	355.743	43.9265	5.87622	8.80828	5.73678	30.7576	84.1688	8.50729	108.693	-2.43409	0.000860722	0.0154351	DOWN	GntR-family transcriptional regulator	-	-	GntR-family transcriptional regulator
CCNA_00298	GeneID:7330751	protein_coding	NC_011916	311893	312666	774	-	GeneID:7330751	9.29451	16.6733	10.8074	78.3645	226.035	11.7852	1.5904	2.99771	1.85297	13.9544	46.6395	1.9905	58.8267	-3.10446	0.000884443	0.0157897	DOWN	hypothetical protein	-	-	hypothetical protein
CCNA_00474	trwC	protein_coding	NC_011916	488768	491578	2811	-	trwC	83.6506	75.0298	47.5527	396.176	1082.49	64.2827	3.9412	3.71435	2.24492	19.425	61.5009	2.98952	291.53	-2.90331	0.000969264	0.0166844	DOWN	DNA relaxase/conjugal transfer nickase-helicase trwC	[GO:0005737:cytoplasm][GO:0005737:cytoplasm][GO:0005737:cytoplasm][GO:0005737:cytoplasm][GO:0005737:cytoplasm][GO:0005737:cytoplasm][GO:0005737:cytoplasm][GO:0005737:cytoplasm]	-	DNA relaxase/conjugal transfer nickase-helicase trwC
CCNA_R0202		ncRNA	NC_011916	518733	518754	22	-	-	12.3927	13.547	18.3726	61.8209	195.516	20.3562	74.6041	85.6903	110.824	387.298	1419.31	120.96	53.6676	-2.64919	0.000971002	0.0166844	DOWN	antisense sRNA	-	-	antisense sRNA
CCNA_03074	GeneID:7333528	protein_coding	NC_011916	3224166	3224888	723	+	GeneID:7333528	12.3927	9.37872	2.16149	82.7181	207.914	6.42827	2.27011	1.80516	0.396735	15.7687	45.9266	1.16232	53.4989	-3.63212	0.00098954	0.016839	DOWN	SDR family oxidoreductase	-	-	SDR family oxidoreductase
CCNA_03088	GeneID:7333542	protein_coding	NC_011916	3236908	3238782	1875	+	GeneID:7333542	149.745	106.292	139.416	440.583	1156.88	189.634	10.5772	7.88878	9.86727	32.3861	98.5384	13.2216	363.759	-2.1762	0.000996377	0.0168835	DOWN	two-component sensor histidine kinase	[GO:0016021:integral component of membrane][GO:0016021:integral component of membrane][GO:0016021:integral component of membrane][GO:0016021:integral component of membrane][GO:0016021:integral component of membrane]	-	two-component sensor histidine kinase
CCNA_02723	GeneID:7330883	protein_coding	NC_011916	2885831	2886376	546	+	GeneID:7330883	39.2435	41.6832	30.2608	121.9	277.537	54.6403	9.51908	10.6238	7.35485	30.7712	81.1795	13.0824	94.2109	-2.0303	0.00107347	0.0175741	DOWN	PAS domain protein	-	-	PAS domain protein
CCNA_00725	GeneID:7330534	protein_coding	NC_011916	780950	781612	663	-	GeneID:7330534	64.0289	57.3144	41.0683	155.858	426.32	88.9244	12.7903	12.0298	8.22013	32.4003	102.693	17.5338	138.919	-2.0469	0.0010967	0.0177559	DOWN	O6-methylguanine-DNA methyltransferase	[GO:0005737:cytoplasm][GO:0005737:cytoplasm][GO:0005737:cytoplasm]	-	O6-methylguanine-DNA methyltransferase
CCNA_03325	GeneID:7330349	protein_coding	NC_011916	3506171	3506525	355	-	GeneID:7330349	27438.4	15705.2	21959.6	56130.8	35463.7	43709	10236.5	6156.37	8208.85	21792.4	15954.2	16095.7	33401.1	-1.0554	0.00111295	0.0178742	DOWN	hypothetical protein	-	-	hypothetical protein
CCNA_02838	GeneID:7331163	protein_coding	NC_011916	2990619	2991050	432	-	GeneID:7331163	240.625	172.985	202.099	549.422	281.352	564.617	73.7694	55.7231	62.0821	175.289	104.012	170.859	335.183	-1.18018	0.0011349	0.0180649	DOWN	EF hand domain protein	-	-	EF hand domain protein
CCNA_02491	GeneID:7330643	protein_coding	NC_011916	2638974	2639681	708	+	GeneID:7330643	29.949	19.7995	28.0993	104.486	63.9003	42.8551	5.60233	3.89163	5.26682	20.3403	14.4141	7.91294	48.1816	-1.44491	0.00115192	0.0180649	DOWN	protocatechuate 3,4-dioxygenase beta chain	[GO:0008199:ferric iron binding][GO:0008199:ferric iron binding][GO:0008199:ferric iron binding][GO:0008199:ferric iron binding]	[ko00362:Benzoate degradation][ko00624:Polycyclic aromatic hydrocarbon degradation]	protocatechuate 3,4-dioxygenase beta chain
CCNA_02604	GeneID:7332954	protein_coding	NC_011916	2749903	2750322	420	-	GeneID:7332954	6397.72	3869.24	4516.43	16287.6	7866.41	10715.9	2017.42	1282	1427.02	5344.92	2991.2	3335.41	8275.56	-1.23802	0.00120359	0.0185836	DOWN	host cell attachment protein	-	-	host cell attachment protein
CCNA_01885	GeneID:7331433	protein_coding	NC_011916	2024476	2025252	777	-	GeneID:7331433	50.6034	56.2723	58.3602	203.748	443.487	69.6396	8.6254	10.0782	9.96738	36.1414	91.1545	11.7167	147.018	-2.11775	0.00125103	0.0190949	DOWN	short chain dehydrogenase	[GO:0052588:diacetyl reductase ((S)-acetoin forming) activity][GO:0052588:diacetyl reductase ((S)-acetoin forming) activity]	-	short chain dehydrogenase
CCNA_03241	GeneID:7330835	protein_coding	NC_011916	3405738	3407138	1401	-	GeneID:7330835	205.512	210.5	190.211	496.309	992.839	296.772	19.4276	20.9086	18.017	48.8255	113.177	27.6919	398.69	-1.55893	0.00134507	0.0201023	DOWN	glutamate-1-semialdehyde 2,1-aminomutase	[GO:0005737:cytoplasm][GO:0005737:cytoplasm][GO:0005737:cytoplasm][GO:0005737:cytoplasm][GO:0005737:cytoplasm][GO:0005737:cytoplasm]	[ko00860:Porphyrin and chlorophyll metabolism]	glutamate-1-semialdehyde 2,1-aminomutase
CCNA_03594	GeneID:7329677	protein_coding	NC_011916	3747874	3748637	764	+	GeneID:7329677	95.0106	76.0719	60.5217	292.561	650.448	97.4955	16.4702	13.8561	10.5124	52.7783	135.968	16.6824	212.018	-2.16766	0.00138895	0.0204697	DOWN	NAD-dependent deacylase	[GO:0005737:cytoplasm][GO:0005737:cytoplasm][GO:0005737:cytoplasm][GO:0005737:cytoplasm][GO:0005737:cytoplasm][GO:0005737:cytoplasm]	-	NAD-dependent deacylase
CCNA_R0080	osrA	ncRNA	NC_011916	3785285	3785457	173	+	osrA	6.19634	6.25248	2.16149	47.8894	155.459	2.14276	4.74361	5.0294	1.65803	38.1528	143.512	1.61918	36.6836	-3.81258	0.00139287	0.0204697	DOWN	antisense sRNA osrA	-	-	antisense sRNA osrA
CCNA_02058	GeneID:7333390	protein_coding	NC_011916	2207608	2208833	1226	+	GeneID:7333390	193.119	127.134	136.174	356.994	491.174	224.99	20.862	14.4305	14.7397	40.1331	63.9828	23.9905	254.931	-1.23377	0.00141291	0.0205463	DOWN	hypothetical protein	-	-	hypothetical protein
CCNA_00648	nasT	protein_coding	NC_011916	698428	699154	727	+	nasT	72.2906	58.3565	75.6521	161.083	196.47	95.3527	13.1694	11.1703	13.8093	30.5384	43.1598	17.1462	109.867	-1.13648	0.00145627	0.0208731	DOWN	nitrate response regulator NasT	-	-	nitrate response regulator NasT
CCNA_00689	GeneID:7330497	protein_coding	NC_011916	745305	747635	2331	+	GeneID:7330497	185.89	158.396	101.59	459.739	961.366	219.633	10.5617	9.45611	5.78354	27.1832	65.8665	12.3175	347.769	-1.87964	0.00148422	0.0211225	DOWN	PAS-family hybrid histidine kinase/receiver protein	[GO:0016021:integral component of membrane][GO:0016021:integral component of membrane][GO:0016021:integral component of membrane][GO:0016021:integral component of membrane][GO:0016021:integral component of membrane][GO:0016021:integral component of membrane][GO:0016021:integral component of membrane][GO:0016021:integral component of membrane]	-	PAS-family hybrid histidine kinase/receiver protein
CCNA_03075	GeneID:7333529	protein_coding	NC_011916	3224885	3225436	552	+	GeneID:7333529	37.178	9.37872	9.7267	106.227	216.498	32.1414	8.92005	2.36436	2.33836	26.5235	62.6373	7.61191	68.5251	-2.6558	0.00151455	0.0213264	DOWN	DeoR-like HTH transcriptional regulator	-	-	DeoR-like HTH transcriptional regulator
CCNA_01039	GeneID:7329788	protein_coding	NC_011916	1133616	1134932	1317	+	GeneID:7329788	36.1453	42.7253	34.5838	108.84	329.039	56.7831	3.63485	4.51449	3.48476	11.3903	39.9006	5.63639	101.353	-2.12467	0.00152013	0.0213298	DOWN	putative hexuronate transporter, major facilitator superfamily	[GO:0016021:integral component of membrane][GO:0016021:integral component of membrane][GO:0016021:integral component of membrane]	-	putative hexuronate transporter, major facilitator superfamily
CCNA_00649	GeneID:7330129	protein_coding	NC_011916	699198	700292	1095	+	GeneID:7330129	60.9307	60.4407	22.6956	222.904	586.548	61.0686	7.36957	7.68113	2.75051	28.0566	85.5475	7.29075	169.098	-2.59493	0.00154262	0.0214109	DOWN	ABC family transporter protein	[GO:0005886:plasma membrane][GO:0005886:plasma membrane]	-	ABC family transporter protein
CCNA_03019	GeneID:7333309	protein_coding	NC_011916	3171579	3174431	2853	-	GeneID:7333309	53.7016	44.8094	30.2608	202.006	668.569	39.641	2.4929	2.18564	1.40755	9.75879	37.4251	1.8164	173.165	-2.82133	0.00160824	0.0217276	DOWN	TonB-dependent receptor	-	-	TonB-dependent receptor
CCNA_01269	GeneID:7332998	protein_coding	NC_011916	1397519	1398055	537	+	GeneID:7332998	511.198	237.594	439.863	1966.95	929.892	734.966	126.077	61.5703	108.7	504.837	276.552	178.921	803.41	-1.61157	0.00164326	0.0220517	DOWN	GcrA superfamily protein	-	-	GcrA superfamily protein
CCNA_01007	GeneID:7333139	protein_coding	NC_011916	1086493	1086713	221	-	GeneID:7333139	39.2435	64.609	52.9565	143.668	268.953	78.2106	23.5177	40.6828	31.7989	89.5986	194.358	46.2639	107.94	-1.64713	0.00169365	0.0225013	DOWN	hypothetical protein	-	-	hypothetical protein
CCNA_00905	GeneID:7329946	protein_coding	NC_011916	985509	986396	888	-	GeneID:7329946	60.9307	63.5669	42.149	157.6	329.993	80.3534	9.08747	9.96157	6.29883	24.4611	59.3484	11.8293	122.432	-1.76919	0.0018233	0.0239062	DOWN	exonuclease-endonuclease-phosphatase (EEP1) protein	-	-	exonuclease-endonuclease-phosphatase (EEP1) protein
CCNA_02391	GeneID:7331623	protein_coding	NC_011916	2535329	2536108	780	+	GeneID:7331623	45.4398	57.3144	42.149	177.626	357.651	57.8544	7.71546	10.2254	7.17098	31.3867	73.229	9.6964	123.006	-2.03373	0.00185971	0.0242247	DOWN	SDR family oxidoreductase	-	-	SDR family oxidoreductase
CCNA_00597	GeneID:7329996	protein_coding	NC_011916	628523	631663	3141	+	GeneID:7329996	213.774	86.4927	49.7142	635.623	1929.41	131.78	9.01377	3.83196	2.10038	27.891	98.1011	5.48464	507.799	-2.94577	0.00187739	0.0243756	DOWN	TonB-dependent receptor	-	-	TonB-dependent receptor
CCNA_00654	GeneID:7330459	protein_coding	NC_011916	707254	708039	786	+	GeneID:7330459	25.8181	32.3045	38.9068	107.098	205.053	42.8551	4.35032	5.7194	6.56884	18.7799	41.6641	7.12769	75.3393	-1.87296	0.00190617	0.0244532	DOWN	uroporphyrin-III C-methyltransferase	[GO:0051287:NAD binding][GO:0051287:NAD binding][GO:0051287:NAD binding][GO:0051287:NAD binding][GO:0051287:NAD binding][GO:0051287:NAD binding]	[ko00860:Porphyrin and chlorophyll metabolism]	uroporphyrin-III C-methyltransferase
CCNA_02490	GeneID:7330642	protein_coding	NC_011916	2637765	2638973	1209	+	GeneID:7330642	30.9817	13.547	17.2919	80.9767	119.217	29.9986	3.3939	1.55929	1.89803	9.23137	15.7482	3.24372	48.6688	-1.89769	0.00191685	0.0244532	DOWN	3-ketoacyl-CoA thiolase	[GO:0033812:3-oxoadipyl-CoA thiolase activity][GO:0033812:3-oxoadipyl-CoA thiolase activity][GO:0033812:3-oxoadipyl-CoA thiolase activity]	[ko00362:Benzoate degradation]	3-ketoacyl-CoA thiolase
CCNA_01907	GeneID:7331456	protein_coding	NC_011916	2052344	2053105	762	-	GeneID:7331456	25.8181	18.7574	25.9379	175.885	371.003	12.8565	4.48734	3.42554	4.51715	31.8131	77.7572	2.20565	105.043	-2.9893	0.00191723	0.0244532	DOWN	ABC transporter ATP-binding protein	[GO:0005886:plasma membrane][GO:0005886:plasma membrane][GO:0005886:plasma membrane]	-	ABC transporter ATP-binding protein
CCNA_02982	GeneID:7333271	protein_coding	NC_011916	3137112	3138284	1173	+	GeneID:7333271	82.6179	34.3886	34.5838	265.569	608.483	53.5689	9.32816	4.07969	3.91255	31.2041	82.8455	5.97012	179.869	-2.61329	0.00192006	0.0244532	DOWN	porin	-	-	porin
CCNA_03087	GeneID:7333541	protein_coding	NC_011916	3236309	3236915	607	+	GeneID:7333541	99.1414	66.6931	136.174	240.318	179.302	203.562	21.6315	15.2898	29.7708	54.567	47.1754	43.8406	154.198	-1.04628	0.00199799	0.0250381	DOWN	H-NOX family heme binding protein	-	-	H-NOX family heme binding protein
CCNA_02262	GeneID:7332627	protein_coding	NC_011916	2413447	2417358	3912	+	GeneID:7332627	120.829	124.008	95.1055	422.298	1149.25	123.209	4.09064	4.41122	3.22621	14.8783	46.9174	4.11728	339.117	-2.3178	0.00200355	0.0250381	DOWN	laminin G domain protein	-	-	laminin G domain protein
CCNA_01205	GeneID:7333598	protein_coding	NC_011916	1331972	1332958	987	+	GeneID:7333598	35.1126	10.4208	20.5341	134.09	324.27	20.3562	4.71157	1.46924	2.76086	18.7246	52.4696	2.69617	90.7974	-2.85732	0.00201572	0.0251118	DOWN	ABC transporter ATP-binding protein	[GO:0005886:plasma membrane][GO:0005886:plasma membrane][GO:0005886:plasma membrane]	-	ABC transporter ATP-binding protein
CCNA_00627	GeneID:7330026	protein_coding	NC_011916	672921	673382	462	-	GeneID:7330026	14.4581	14.5891	19.4534	44.4066	139.245	25.7131	4.14467	4.39437	5.58778	13.2476	48.1346	7.2758	42.9776	-2.11162	0.00210797	0.0254676	DOWN	hypothetical protein	-	-	hypothetical protein
CCNA_00587	GeneID:7329986	protein_coding	NC_011916	615934	617430	1497	+	GeneID:7329986	178.661	182.364	212.907	529.396	1045.29	250.703	15.8062	16.9522	18.8735	48.7407	111.515	21.893	399.887	-1.66953	0.0021231	0.0254963	DOWN	alpha/beta hydrolase family protein	-	-	alpha/beta hydrolase family protein
CCNA_03624	GeneID:7329707	protein_coding	NC_011916	3779178	3780188	1011	-	GeneID:7329707	274.704	405.369	316.658	708.764	1099.66	476.763	35.9861	55.7968	41.5647	96.6235	173.71	61.6482	546.986	-1.19725	0.00227893	0.0270428	DOWN	sodium-dependent bicarbonate transport family permease	-	-	sodium-dependent bicarbonate transport family permease
CCNA_02578	GeneID:7332928	protein_coding	NC_011916	2729198	2729842	645	-	GeneID:7332928	64.0289	78.156	67.0061	215.938	350.021	85.7103	13.1473	16.8621	13.7861	46.1425	86.6667	17.3717	143.477	-1.64006	0.00233522	0.0273447	DOWN	TetR-family transcriptional regulator	-	-	TetR-family transcriptional regulator
CCNA_00208	GeneID:7330254	protein_coding	NC_011916	222283	223272	990	-	GeneID:7330254	59.898	57.3144	35.6646	219.421	694.32	44.9979	8.01303	8.05635	4.78065	30.5474	112.006	5.9419	185.269	-2.64875	0.0024128	0.0277476	DOWN	type 1 glutamine amidotransferase (GATase1)-like domain protein	-	-	type 1 glutamine amidotransferase (GATase1)-like domain protein
CCNA_02471	GeneID:7330623	protein_coding	NC_011916	2613665	2614930	1266	+	GeneID:7330623	56.7998	53.1461	38.9068	218.55	625.651	42.8551	5.942	5.84181	4.07828	23.793	78.9253	4.42525	172.651	-2.57521	0.00242222	0.0277476	DOWN	cobalt-zinc-cadmium resistance protein czcC	[GO:0009279:cell outer membrane][GO:0009279:cell outer membrane][GO:0009279:cell outer membrane][GO:0009279:cell outer membrane]	-	cobalt-zinc-cadmium resistance protein czcC
CCNA_03757	GeneID:7331953	protein_coding	NC_011916	3926971	3928056	1086	-	GeneID:7331953	128.058	103.166	74.5713	356.123	1011.91	116.78	15.6169	13.2195	9.11229	45.1963	148.81	14.0575	298.435	-2.27966	0.0024331	0.0277476	DOWN	citrate synthase	[GO:0005829:cytosol][GO:0005829:cytosol][GO:0005829:cytosol][GO:0005829:cytosol]	[ko00020:Citrate cycle (TCA cycle)][ko00630:Glyoxylate and dicarboxylate metabolism]	citrate synthase
CCNA_02668	GeneID:7332771	protein_coding	NC_011916	2820665	2821294	630	-	GeneID:7332771	105.338	81.2823	108.074	229.869	554.12	145.707	22.1444	17.9542	22.765	50.289	140.469	30.235	204.065	-1.65791	0.00248981	0.0282808	DOWN	methyltransferase	-	-	methyltransferase
CCNA_01890	GeneID:7331438	protein_coding	NC_011916	2031155	2032660	1506	+	GeneID:7331438	73.3234	41.6832	30.2608	146.28	457.793	73.9251	6.44818	3.85164	2.6665	13.3873	48.547	6.41705	137.211	-2.22236	0.0024964	0.0282808	DOWN	enoyl-CoA hydratase/isomerase family protein	-	-	enoyl-CoA hydratase/isomerase family protein
CCNA_02697	GeneID:7332800	protein_coding	NC_011916	2851063	2851488	426	+	GeneID:7332800	19.6217	18.7574	25.9379	68.7866	120.171	27.8558	6.10025	6.12737	8.07998	22.255	45.0513	8.54821	46.855	-1.75593	0.00253318	0.0286164	DOWN	NTF2 family protein	-	-	NTF2 family protein
CCNA_03970	GeneID:18668914	protein_coding	NC_011916	2733157	2733348	192	-	GeneID:18668914	28.9163	27.0941	18.3726	77.4938	174.534	33.2127	19.9462	19.6374	12.6986	55.6286	145.176	22.6137	59.9372	-1.93951	0.00256093	0.0287673	DOWN	hypothetical protein	-	-	hypothetical protein
CCNA_00276	GeneID:7330729	protein_coding	NC_011916	289617	290096	480	-	GeneID:7330729	60.9307	56.2723	49.7142	105.357	203.146	86.7817	16.8118	16.3141	13.7444	30.252	67.5903	23.635	93.7002	-1.24414	0.00262812	0.0292754	DOWN	cupin family protein	-	-	cupin family protein
CCNA_02495	GeneID:7330647	protein_coding	NC_011916	2642733	2643950	1218	+	GeneID:7330647	90.8797	62.5248	42.149	182.851	321.409	98.5668	9.88187	7.14356	4.59225	20.691	42.1433	10.5792	133.063	-1.6242	0.00266591	0.0294502	DOWN	putative 3-(3-hydroxy-phenyl)propionate transporter	[GO:0016021:integral component of membrane][GO:0016021:integral component of membrane][GO:0016021:integral component of membrane]	-	putative 3-(3-hydroxy-phenyl)propionate transporter
CCNA_00646	nrtB	protein_coding	NC_011916	696739	697629	891	+	nrtB	34.0799	22.9258	35.6646	100.132	259.416	38.5696	5.06571	3.5806	5.31184	15.4892	46.4983	5.65895	81.7981	-2.1039	0.00267882	0.0295113	DOWN	nitrate transport permease protein nrtB	[GO:0016021:integral component of membrane][GO:0016021:integral component of membrane][GO:0016021:integral component of membrane][GO:0016021:integral component of membrane]	[ko00910:Nitrogen metabolism][ko02010:ABC transporters]	nitrate transport permease protein nrtB
CCNA_00613	GeneID:7330012	protein_coding	NC_011916	654176	655519	1344	-	GeneID:7330012	91.9124	78.156	70.2484	242.93	768.711	95.3527	9.05722	8.09232	6.93621	24.9123	91.3444	9.27474	224.552	-2.20374	0.00268647	0.0295142	DOWN	cyanophycinase	[GO:0005576:extracellular region][GO:0005576:extracellular region][GO:0005576:extracellular region]	-	cyanophycinase
CCNA_00572	GeneID:7329971	protein_coding	NC_011916	591765	593513	1749	+	GeneID:7329971	18.589	10.4208	2.16149	70.5281	148.783	12.8565	1.40762	0.829127	0.164002	5.55782	13.5857	0.960954	43.8898	-2.89534	0.00289836	0.0309081	DOWN	PTS system, N-acetylglucosamine-specific IIBC component	[GO:0016021:integral component of membrane][GO:0016021:integral component of membrane][GO:0016021:integral component of membrane][GO:0016021:integral component of membrane][GO:0016021:integral component of membrane][GO:0016021:integral component of membrane][GO:0016021:integral component of membrane]	[ko00520:Amino sugar and nucleotide sugar metabolism][ko02060:Phosphotransferase system (PTS)]	PTS system, N-acetylglucosamine-specific IIBC component
CCNA_02945	GeneID:7330781	protein_coding	NC_011916	3104687	3106648	1962	-	GeneID:7330781	176.596	264.688	202.099	525.913	1082.49	297.843	11.9207	18.7735	13.6694	36.9443	88.1136	19.8453	424.938	-1.56716	0.00293086	0.0311716	DOWN	PAS-family sensor histidine kinase	[GO:0016021:integral component of membrane][GO:0016021:integral component of membrane][GO:0016021:integral component of membrane][GO:0016021:integral component of membrane][GO:0016021:integral component of membrane]	-	PAS-family sensor histidine kinase
CCNA_02883	GeneID:7331313	protein_coding	NC_011916	3031082	3032707	1626	-	GeneID:7331313	72.2906	42.7253	27.0186	250.766	586.548	39.641	5.88819	3.65657	2.2051	21.256	57.6104	3.18708	169.832	-2.62614	0.00295212	0.0313144	DOWN	flavin containing amine oxidoreductase	[GO:0001716:L-amino-acid oxidase activity][GO:0001716:L-amino-acid oxidase activity][GO:0001716:L-amino-acid oxidase activity]	[ko00260:Glycine, serine and threonine metabolism][ko00330:Arginine and proline metabolism][ko00340:Histidine metabolism][ko00350:Tyrosine metabolism][ko00360:Phenylalanine metabolism][ko00380:Tryptophan metabolism][ko00950:Isoquinoline alkaloid biosynthesis][ko00982:Drug metabolism - cytochrome P450][ko04726:Serotonergic synapse][ko04728:Dopaminergic synapse][ko05030:Cocaine addiction][ko05031:A…	flavin containing amine oxidoreductase
CCNA_03698	GeneID:7331892	protein_coding	NC_011916	3865250	3865759	510	+	GeneID:7331892	29.949	25.0099	28.0993	79.2352	247.018	35.3555	7.77735	6.8242	7.31159	21.4132	77.3527	9.06265	74.1111	-2.12284	0.00297751	0.031388	DOWN	putative thiol-disulfide oxidoreductase	-	-	putative thiol-disulfide oxidoreductase
CCNA_01772	GeneID:7331237	protein_coding	NC_011916	1898878	1899531	654	+	GeneID:7331237	136.319	97.9555	69.1676	310.846	589.409	133.922	27.6058	20.843	14.0349	65.5089	143.932	26.7697	222.937	-1.76905	0.00303169	0.0316547	DOWN	hypothetical protein	-	-	hypothetical protein
CCNA_00755	terB	protein_coding	NC_011916	813444	813884	441	-	terB	15.4909	14.5891	9.7267	60.9502	172.626	10.7138	4.65218	4.60363	2.92693	19.0489	62.5153	3.17594	47.3495	-2.61769	0.0033105	0.0337721	DOWN	tellurium resistance protein terB	-	-	tellurium resistance protein terB
CCNA_00178	GeneID:7330222	protein_coding	NC_011916	192305	192895	591	+	GeneID:7330222	22.7199	17.7154	11.8882	85.3303	207.914	13.9279	5.09142	4.17131	2.6694	19.8998	56.1843	3.08083	59.916	-2.55358	0.00338561	0.0343631	DOWN	type II secretion pathway protein J	[GO:0015627:type II protein secretion system complex][GO:0015627:type II protein secretion system complex][GO:0015627:type II protein secretion system complex][GO:0015627:type II protein secretion system complex]	[ko03070:Bacterial secretion system][ko05111:Biofilm formation - Vibrio cholerae]	type II secretion pathway protein J
CCNA_01640	GeneID:7331618	protein_coding	NC_011916	1760984	1761952	969	+	GeneID:7331618	120.829	182.364	137.254	284.724	459.701	214.276	16.5145	26.1894	18.797	40.498	75.7651	28.908	233.191	-1.12251	0.00351314	0.0352357	DOWN	quinone oxidoreductase	[GO:0034081:polyketide synthase complex][GO:0034081:polyketide synthase complex][GO:0034081:polyketide synthase complex][GO:0034081:polyketide synthase complex][GO:0034081:polyketide synthase complex][GO:0034081:polyketide synthase complex][GO:0034081:polyketide synthase complex][GO:0034081:polyketide synthase complex]	-	quinone oxidoreductase
CCNA_01048	GeneID:7329798	protein_coding	NC_011916	1145106	1145369	264	+	GeneID:7329798	7.22906	18.7574	12.9689	26.9922	80.1138	28.9272	3.62659	9.88734	6.51907	14.0918	48.4643	14.3242	29.1648	-1.80492	0.0035544	0.0355294	DOWN	hypothetical protein	-	-	hypothetical protein
CCNA_02476	vanA	protein_coding	NC_011916	2620910	2621986	1077	+	vanA	36.1453	39.599	23.7764	120.159	272.768	35.3555	4.44484	5.11657	2.92965	15.377	40.4479	4.2915	87.9673	-2.10575	0.00358141	0.0355294	DOWN	vanillate demethylase oxygenase subunit A vanA	[GO:0051537:2 iron, 2 sulfur cluster binding][GO:0051537:2 iron, 2 sulfur cluster binding][GO:0051537:2 iron, 2 sulfur cluster binding][GO:0051537:2 iron, 2 sulfur cluster binding]	[ko00627:Aminobenzoate degradation]	vanillate demethylase oxygenase subunit A vanA
CCNA_03450	GeneID:7332447	protein_coding	NC_011916	3615471	3615809	339	+	GeneID:7332447	8.26179	8.33664	12.9689	31.3458	144.968	10.7138	3.22771	3.42217	5.0768	12.7442	68.2952	4.13154	36.0991	-2.66296	0.00366708	0.036209	DOWN	hypothetical protein	-	-	hypothetical protein
CCNA_01339	GeneID:7331794	protein_coding	NC_011916	1452254	1452583	330	+	GeneID:7331794	2.06545	6.25248	6.48446	21.7679	29.5658	7.49965	0.828934	2.63662	2.60763	9.0915	14.3085	2.97095	12.2726	-2.00236	0.0037152	0.0365039	DOWN	ArsR-family transcriptional regulator	-	-	ArsR-family transcriptional regulator
CCNA_01884	GeneID:7331432	protein_coding	NC_011916	2023230	2024378	1149	+	GeneID:7331432	64.0289	69.8194	50.795	198.523	456.839	66.4255	7.38033	8.45602	5.8666	23.8136	63.4982	7.55758	151.072	-1.9671	0.00385181	0.0372063	DOWN	acyl-CoA dehydrogenase, short-chain specific	[GO:0005886:plasma membrane][GO:0005886:plasma membrane][GO:0005886:plasma membrane][GO:0005886:plasma membrane]	-	acyl-CoA dehydrogenase, short-chain specific
CCNA_01501	GeneID:7333175	protein_coding	NC_011916	1611887	1612267	381	-	GeneID:7333175	0	8.33664	3.24223	34.8287	55.3167	6.42827	0	3.04492	1.12929	12.5992	23.1872	2.20565	18.0254	-3.06274	0.00388161	0.0373139	DOWN	hypothetical protein	-	-	hypothetical protein
CCNA_00174	pulF	protein_coding	NC_011916	189809	191020	1212	+	pulF	44.4071	42.7253	31.3416	149.763	350.021	36.4269	4.85255	4.9056	3.43166	17.0308	46.1222	3.92905	109.114	-2.1785	0.00407352	0.0387936	DOWN	type II secretion pathway protein F	[GO:0016021:integral component of membrane][GO:0016021:integral component of membrane][GO:0016021:integral component of membrane][GO:0016021:integral component of membrane][GO:0016021:integral component of membrane]	[ko03070:Bacterial secretion system][ko05111:Biofilm formation - Vibrio cholerae]	type II secretion pathway protein F
CCNA_02865	GeneID:7331295	protein_coding	NC_011916	3018228	3018863	636	-	GeneID:7331295	79.5197	30.2203	9.7267	247.284	581.779	43.9265	16.5591	6.61229	2.02952	53.5884	146.089	9.02896	165.409	-2.86892	0.00410485	0.0388126	DOWN	phage-derived conserved hypothetical protein	-	-	phage-derived conserved hypothetical protein
CCNA_02862	GeneID:7331187	protein_coding	NC_011916	3015316	3016860	1545	-	GeneID:7331187	76.4215	29.1782	16.2112	229.869	570.334	35.3555	6.55099	2.62809	1.39242	20.5062	58.9548	2.99155	159.562	-2.77778	0.00416064	0.0391322	DOWN	GTA glycoside hydrolase TIM-barrel domain protein	-	-	GTA glycoside hydrolase TIM-barrel domain protein
CCNA_00486	GeneID:7330614	protein_coding	NC_011916	502235	504724	2490	+	GeneID:7330614	86.7488	72.9456	65.9254	232.481	815.444	72.8537	4.61407	4.07671	3.51349	12.8683	52.3014	3.82491	224.4	-2.31262	0.00417786	0.0391322	DOWN	TonB-dependent receptor	-	-	TonB-dependent receptor
CCNA_00793	sgt1	protein_coding	NC_011916	856299	857666	1368	+	sgt1	104.305	65.6511	45.3912	277.759	799.231	65.3541	10.0981	6.67829	4.40323	27.9843	93.3048	6.24532	226.282	-2.4072	0.00429226	0.0395501	DOWN	sphingolipid glucuronosyltransferase	[GO:0008375:acetylglucosaminyltransferase activity][GO:0008375:acetylglucosaminyltransferase activity][GO:0008375:acetylglucosaminyltransferase activity][GO:0008375:acetylglucosaminyltransferase activity]	-	sphingolipid glucuronosyltransferase
CCNA_01906	GeneID:7331455	protein_coding	NC_011916	2050519	2052309	1791	+	GeneID:7331455	162.138	94.8293	104.832	373.538	915.586	134.994	11.9897	7.36812	7.76756	28.7456	81.6435	9.8534	297.653	-1.97691	0.00440996	0.0401385	DOWN	allophanate hydrolase	[GO:0004039:allophanate hydrolase activity][GO:0004039:allophanate hydrolase activity]	[ko00220:Arginine biosynthesis][ko00791:Atrazine degradation]	allophanate hydrolase
CCNA_02477	vanB	protein_coding	NC_011916	2621983	2622933	951	+	vanB	33.0471	26.052	28.0993	113.193	214.591	26.7845	4.60228	3.81215	3.92104	16.4049	36.037	3.68189	73.6278	-2.02458	0.00446846	0.0402463	DOWN	vanillate demethylase oxidoreductase subunit vanB	[GO:0051537:2 iron, 2 sulfur cluster binding][GO:0051537:2 iron, 2 sulfur cluster binding][GO:0051537:2 iron, 2 sulfur cluster binding][GO:0051537:2 iron, 2 sulfur cluster binding]	[ko00627:Aminobenzoate degradation]	vanillate demethylase oxidoreductase subunit vanB
CCNA_03723	GeneID:7331919	protein_coding	NC_011916	3891390	3891834	445	-	GeneID:7331919	57.8325	54.1882	28.0993	173.273	514.064	42.8551	17.212	16.9455	8.37957	53.6664	184.491	12.5896	145.052	-2.38155	0.00447967	0.0402567	DOWN	PaaI thioesterase family protein	-	-	PaaI thioesterase family protein
CCNA_02880	GeneID:7331310	protein_coding	NC_011916	3027016	3028719	1704	-	GeneID:7331310	206.545	75.0298	44.3105	478.024	1190.26	136.065	16.0533	6.12737	3.45082	38.6645	111.556	10.4387	355.039	-2.4689	0.00457492	0.0405201	DOWN	terminase-like family protein	-	-	terminase-like family protein
CCNA_02782	GeneID:7330944	protein_coding	NC_011916	2939969	2940454	486	-	GeneID:7330944	9.29451	6.25248	1.08074	14.8022	30.5195	14.9993	2.53285	1.7903	0.295102	4.1978	10.0291	4.03462	12.8248	-1.85129	0.00461912	0.0405975	DOWN	hypothetical protein	-	-	hypothetical protein
CCNA_03229	GeneID:7330823	protein_coding	NC_011916	3394360	3395649	1290	-	GeneID:7330823	130.123	128.176	95.1055	300.397	803.999	143.565	13.3593	13.827	9.78366	32.0951	99.5369	14.5488	266.894	-1.82028	0.00471576	0.0411793	DOWN	FAD dependent oxidoreductase	[GO:0016491:oxidoreductase activity]	[ko00330:Arginine and proline metabolism]	FAD dependent oxidoreductase
CCNA_01503	GeneID:7333176	protein_coding	NC_011916	1612264	1613346	1083	-	GeneID:7333176	61.9634	20.8416	17.2919	143.668	482.59	31.07	7.57751	2.67801	2.11885	18.2837	71.1653	3.75043	126.238	-2.71489	0.00475175	0.0412196	DOWN	phosphotransferase family protein	-	-	phosphotransferase family protein
CCNA_03940	GeneID:18668838	protein_coding	NC_011916	861175	861621	447	+	GeneID:18668838	929.451	462.684	352.323	1785.84	950.875	1791.34	275.384	144.041	104.597	550.64	339.73	523.89	1045.42	-1.376	0.00486587	0.0418465	DOWN	hypothetical protein	-	-	hypothetical protein
CCNA_01876	GeneID:7331424	protein_coding	NC_011916	2014046	2015716	1671	-	GeneID:7331424	27.8835	19.7995	15.1304	50.5016	125.893	31.07	2.20999	1.64888	1.2016	4.16544	12.0322	2.43071	45.0464	-1.72377	0.00488768	0.0419439	DOWN	oxidoreductase	[GO:0033776:phenylacetone monooxygenase activity]	-	oxidoreductase
CCNA_01027	GeneID:7329776	protein_coding	NC_011916	1113648	1114013	366	-	GeneID:7329776	30.9817	17.7154	10.8074	95.7789	224.128	16.0707	11.211	6.73564	3.91857	36.0679	97.7987	5.74013	65.9137	-2.49705	0.00491207	0.0420628	DOWN	acetyltransferase	-	-	acetyltransferase
CCNA_01891	GeneID:7331439	protein_coding	NC_011916	2032774	2033601	828	-	GeneID:7331439	39.2435	42.7253	37.826	137.573	332.854	36.4269	6.27707	7.18066	6.06242	22.9	64.2009	5.75122	104.441	-2.08151	0.00501225	0.0428159	DOWN	enoyl-CoA hydratase/carnithine racemase	[GO:0004300:enoyl-CoA hydratase activity][GO:0004300:enoyl-CoA hydratase activity][GO:0004300:enoyl-CoA hydratase activity]	[ko00071:Fatty acid degradation][ko00280:Valine, leucine and isoleucine degradation][ko00281:Geraniol degradation][ko00310:Lysine degradation][ko00360:Phenylalanine metabolism][ko00362:Benzoate degradation][ko00380:Tryptophan metabolism][ko00410:beta-Alanine metabolism][ko00627:Aminobenzoate degradation][ko00640:Propanoate metabolism][ko00650:Butanoate metabolism][ko00903:Limonene and pinene degr…	enoyl-CoA hydratase/carnithine racemase
CCNA_02485	GeneID:7330637	protein_coding	NC_011916	2632636	2634048	1413	-	GeneID:7330637	59.898	64.609	46.472	205.489	504.526	49.2834	5.61422	6.36298	4.3645	20.0438	57.0243	4.5596	155.046	-2.15106	0.0051285	0.0435432	DOWN	aldehyde dehydrogenase	[GO:0050608:vanillin dehydrogenase activity]	-	aldehyde dehydrogenase
CCNA_00620	GeneID:7330019	protein_coding	NC_011916	664466	665644	1179	+	GeneID:7330019	85.716	40.6411	46.472	134.09	232.712	89.9958	9.62871	4.79691	5.23074	15.6753	31.5226	9.97876	104.938	-1.40236	0.00514409	0.0435831	DOWN	acetylornithine aminotransferase/succinyldiaminopimelate aminotransferase	[GO:0005737:cytoplasm][GO:0005737:cytoplasm][GO:0005737:cytoplasm][GO:0005737:cytoplasm]	[ko00220:Arginine biosynthesis][ko00300:Lysine biosynthesis]	acetylornithine aminotransferase/succinyldiaminopimelate aminotransferase
CCNA_R0019		ncRNA	NC_011916	920579	920752	174	-	-	13.4254	8.33664	9.7267	30.4751	49.5943	13.9279	10.2188	6.66733	7.41825	24.1395	45.5198	10.4642	20.9143	-1.58159	0.00559198	0.0465882	DOWN	stationary phase expressed sRNA	-	-	stationary phase expressed sRNA
CCNA_00628	cheY	protein_coding	NC_011916	673388	673888	501	-	cheY	51.6362	33.3466	28.0993	100.132	65.8078	64.2827	13.6501	9.26239	7.44293	27.5467	20.9777	16.7735	57.2175	-1.02711	0.00566701	0.0470072	DOWN	chemotaxis protein cheY	[GO:0005737:cytoplasm][GO:0005737:cytoplasm][GO:0005737:cytoplasm][GO:0005737:cytoplasm][GO:0005737:cytoplasm]	[ko02020:Two-component system][ko02030:Bacterial chemotaxis]	chemotaxis protein cheY
CCNA_01166	GeneID:7331537	protein_coding	NC_011916	1284624	1285421	798	-	GeneID:7331537	27.8835	14.5891	32.4223	80.9767	258.462	24.6417	4.6277	2.54411	5.39171	13.9859	51.7264	4.03679	73.1626	-2.28225	0.00595303	0.0484851	DOWN	hydroxyacyl-ACP dehydratase HTD2	[GO:0005739:mitochondrion][GO:0005739:mitochondrion][GO:0005739:mitochondrion][GO:0005739:mitochondrion]	[ko00720:Carbon fixation pathways in prokaryotes]	hydroxyacyl-ACP dehydratase HTD2
CCNA_01292	GeneID:7333022	protein_coding	NC_011916	1417855	1418280	426	+	GeneID:7333022	15.4909	40.6411	25.9379	75.7524	163.089	38.5696	4.81599	13.276	8.07998	24.5086	61.141	11.836	59.9134	-1.75819	0.00613316	0.0497495	DOWN	hypothetical protein	-	-	hypothetical protein
CCNA_00745	GeneID:7332832	protein_coding	NC_011916	802070	802774	705	-	GeneID:7332832	46.4726	40.6411	32.4223	99.2617	289.936	47.1407	8.73026	8.02207	6.10296	19.4055	65.6796	8.74127	92.6457	-1.86823	0.00617003	0.0498564	DOWN	oxidative DNA demethylation family protein	-	-	oxidative DNA demethylation family protein

## Sheet: diff_sig_up_ΔpodJ_JP468
geneid	name	type	chr	start	end	length	strand	name	LN101.3	LN101.2	LN101.1	JP468.1	JP468.3	JP468.2	LN101.3_FPKM	LN101.2_FPKM	LN101.1_FPKM	JP468.1_FPKM	JP468.3_FPKM	JP468.2_FPKM	baseMean	log2FC	Pvalue	Padj	trend	Description	GO	Pathway	Description
CCNA_00701	cspB	protein_coding	NC_011916	761487	761820	334	+	cspB	1909.51	2158.15	2207.96	469.316	617.067	596.758	757.172	899.176	877.264	193.665	295.056	233.572	1326.46	1.89925	1.5846e-23	3.16842e-20	UP	cold shock protein CspB	[GO:0005737:cytoplasm][GO:0005737:cytoplasm]	-	cold shock protein CspB
CCNA_02225	GeneID:7333476	protein_coding	NC_011916	2373680	2374657	978	-	GeneID:7333476	1691.6	1617.31	1443.87	429.263	505.48	617.114	229.076	230.125	195.919	60.4947	82.5436	82.4888	1050.77	1.61584	3.58981e-14	3.58891e-11	UP	ArsR family/SAM-dependent transcriptional regulator	[GO:0030791:arsenite methyltransferase activity][GO:0030791:arsenite methyltransferase activity]	-	ArsR family/SAM-dependent transcriptional regulator
CCNA_00860	hfiA	protein_coding	NC_011916	938564	938855	292	-	hfiA	459.562	571.06	493.9	211.584	210.776	206.776	208.44	272.15	224.461	99.8695	115.28	92.5733	358.943	1.27668	6.83426e-14	4.85507e-11	UP	holdfast inhibitor protein HfiA	-	-	holdfast inhibitor protein HfiA
CCNA_03006	GeneID:7333295	protein_coding	NC_011916	3159585	3160904	1320	+	GeneID:7333295	1462.34	1614.18	1368.22	749.687	640.91	638.542	146.721	170.172	137.552	78.2778	77.5428	63.2388	1078.98	1.1307	2.72025e-12	1.2087e-09	UP	quinolinate synthetase A	[GO:0005737:cytoplasm][GO:0005737:cytoplasm][GO:0005737:cytoplasm][GO:0005737:cytoplasm][GO:0005737:cytoplasm]	[ko00760:Nicotinate and nicotinamide metabolism]	quinolinate synthetase A
CCNA_00257	GeneID:7330709	protein_coding	NC_011916	270136	271585	1450	-	GeneID:7330709	11371.3	14214	13533.1	3166.8	3648.04	4943.34	1038.63	1364.14	1238.55	301.013	401.8	445.678	8479.42	1.7343	7.66603e-12	3.06565e-09	UP	adenosylhomocysteinase	[GO:0005737:cytoplasm][GO:0005737:cytoplasm][GO:0005737:cytoplasm][GO:0005737:cytoplasm][GO:0005737:cytoplasm]	[ko00270:Cysteine and methionine metabolism]	adenosylhomocysteinase
CCNA_02222	metF	protein_coding	NC_011916	2370800	2371876	1077	-	metF	7537.85	7723.9	8791.85	1397.5	1709.09	2604.52	926.94	998	1083.3	178.842	253.436	316.141	4960.79	2.07465	9.76758e-12	3.55096e-09	UP	5-methyltetrahydrofolate--homocysteine methyltransferase homocysteine-binding subunit	[GO:0031419:cobalamin binding][GO:0031419:cobalamin binding][GO:0031419:cobalamin binding][GO:0031419:cobalamin binding]	[ko00270:Cysteine and methionine metabolism][ko00450:Selenocompound metabolism][ko00670:One carbon pool by folate]	5-methyltetrahydrofolate--homocysteine methyltransferase homocysteine-binding subunit
CCNA_02224	GeneID:7333475	protein_coding	NC_011916	2372739	2373683	945	-	GeneID:7333475	2528.11	2802.15	2643.5	496.309	660.939	910.672	354.31	412.639	371.221	72.3857	111.699	125.979	1673.61	1.94779	1.23919e-11	4.1296e-09	UP	methylenetetrahydrofolate reductase	[GO:0005829:cytosol][GO:0005829:cytosol][GO:0005829:cytosol][GO:0005829:cytosol]	[ko00670:One carbon pool by folate][ko00720:Carbon fixation pathways in prokaryotes][ko01523:Antifolate resistance]	methylenetetrahydrofolate reductase
CCNA_00048	metK	protein_coding	NC_011916	50902	52174	1273	-	metK	10664.9	10912.7	10804.2	2896.88	3598.45	4565.14	1109.56	1192.92	1126.29	313.642	451.445	468.807	7240.38	1.54992	2.49214e-11	7.11861e-09	UP	S-adenosylmethionine synthetase	[GO:0005737:cytoplasm][GO:0005737:cytoplasm][GO:0005737:cytoplasm][GO:0005737:cytoplasm][GO:0005737:cytoplasm][GO:0005737:cytoplasm]	[ko00270:Cysteine and methionine metabolism]	S-adenosylmethionine synthetase
CCNA_02223	GeneID:7333474	protein_coding	NC_011916	2371873	2372742	870	-	GeneID:7333474	4171.17	4394.45	4584.52	695.703	1002.38	1452.79	634.978	702.903	699.294	110.214	184.005	218.299	2716.83	2.06168	3.71329e-10	9.28091e-08	UP	CAU/MBL1b family subclass B3 metallo-beta-lactamase	[GO:0042597:periplasmic space][GO:0042597:periplasmic space][GO:0042597:periplasmic space][GO:0042597:periplasmic space][GO:0042597:periplasmic space]	[ko01501:beta-Lactam resistance]	CAU/MBL1b family subclass B3 metallo-beta-lactamase
CCNA_00515	metE	protein_coding	NC_011916	529106	532386	3281	+	metE	52357	42135.5	47245.8	8089.83	10332.8	16030	2113.43	1787.11	1910.92	339.833	502.955	638.697	29365.1	2.04059	4.73838e-10	1.11463e-07	UP	5-methyltetrahydropteroyltriglutamate-- homocysteine methyltransferase	[GO:0003871:5-methyltetrahydropteroyltriglutamate-homocysteine S-methyltransferase activity][GO:0003871:5-methyltetrahydropteroyltriglutamate-homocysteine S-methyltransferase activity][GO:0003871:5-methyltetrahydropteroyltriglutamate-homocysteine S-methyltransferase activity]	[ko00270:Cysteine and methionine metabolism][ko00450:Selenocompound metabolism]	5-methyltetrahydropteroyltriglutamate-- homocysteine methyltransferase
CCNA_02221	metH	protein_coding	NC_011916	2367923	2370622	2700	-	metH	18169.7	19572.4	21018.3	2526.82	3346.66	5948.29	891.261	1008.76	1033.05	128.986	197.955	288.003	11763.7	2.3135	1.31309e-09	2.76371e-07	UP	methionine synthase I metH	[GO:0005737:cytoplasm][GO:0005737:cytoplasm][GO:0005737:cytoplasm][GO:0005737:cytoplasm][GO:0005737:cytoplasm][GO:0005737:cytoplasm][GO:0005737:cytoplasm][GO:0005737:cytoplasm][GO:0005737:cytoplasm]	[ko00270:Cysteine and methionine metabolism][ko00450:Selenocompound metabolism][ko00670:One carbon pool by folate]	methionine synthase I metH
CCNA_00638	GeneID:7330037	protein_coding	NC_011916	687421	690129	2709	-	GeneID:7330037	1130.83	1423.48	1272.04	456.256	467.331	619.257	55.2852	73.1228	62.3126	23.213	27.5507	29.8834	894.865	1.31125	2.44062e-09	4.64763e-07	UP	FhaB-family exoprotein	[GO:0005576:extracellular region]	-	FhaB-family exoprotein
CCNA_01528	fljK	protein_coding	NC_011916	1636318	1637180	863	+	fljK	1318.79	4645.59	3006.63	222.033	212.683	483.192	202.388	749.101	462.333	35.46	39.3587	73.1942	1648.15	3.28943	1.70537e-08	2.36847e-06	UP	flagellin fljK	[GO:0009420:bacterial-type flagellum filament][GO:0009420:bacterial-type flagellum filament][GO:0009420:bacterial-type flagellum filament][GO:0009420:bacterial-type flagellum filament]	[ko02020:Two-component system][ko02040:Flagellar assembly][ko04621:NOD-like receptor signaling pathway][ko04626:Plant-pathogen interaction][ko05132:Salmonella infection][ko05134:Legionellosis]	flagellin fljK
CCNA_02930	GeneID:7331361	protein_coding	NC_011916	3090917	3091450	534	-	GeneID:7331361	99.1414	75.0298	94.0247	28.7337	32.427	35.3555	24.5886	19.5525	23.3661	7.41621	9.69804	8.65534	60.7854	1.47932	3.99475e-08	4.99219e-06	UP	very short patch repair (Vsr) endonuclease	-	-	very short patch repair (Vsr) endonuclease
CCNA_00836	fljO	protein_coding	NC_011916	902183	903012	830	+	fljO	121.861	192.785	180.484	40.9237	29.5658	58.9258	19.445	32.3225	28.8567	6.79562	5.68892	9.28102	104.091	1.94056	1.22429e-07	1.39884e-05	UP	flagellin FljO	[GO:0009420:bacterial-type flagellum filament][GO:0009420:bacterial-type flagellum filament][GO:0009420:bacterial-type flagellum filament][GO:0009420:bacterial-type flagellum filament]	[ko02020:Two-component system][ko02040:Flagellar assembly][ko04621:NOD-like receptor signaling pathway][ko04626:Plant-pathogen interaction][ko05132:Salmonella infection][ko05134:Legionellosis]	flagellin FljO
CCNA_03932	cdzD	protein_coding	NC_011916	773731	773987	257	-	cdzD	110.501	144.849	136.174	20.8972	37.1957	47.1407	56.9449	78.4319	70.3147	11.207	23.1141	23.979	82.793	1.90526	1.27306e-07	1.41416e-05	UP	killing protein CdzD	-	-	killing protein CdzD
CCNA_00289	GeneID:7330742	protein_coding	NC_011916	300535	301031	497	-	GeneID:7330742	147.679	119.839	119.963	58.338	53.4092	40.7124	39.3535	33.5546	32.0313	16.1781	17.1624	10.7087	89.9901	1.33972	1.53108e-07	1.6548e-05	UP	hypothetical protein	-	-	hypothetical protein
CCNA_01529	GeneID:7333203	protein_coding	NC_011916	1637181	1637735	555	+	GeneID:7333203	187.956	604.407	310.174	50.5016	43.8718	82.4962	44.8521	151.547	74.1647	12.5414	12.6244	19.4316	213.234	2.64235	7.00702e-07	6.83441e-05	UP	FlaG superfamily protein	-	-	FlaG superfamily protein
CCNA_01962	GeneID:7330102	protein_coding	NC_011916	2106215	2106967	753	+	GeneID:7330102	229.265	295.951	253.975	87.0717	107.772	133.922	40.3238	54.6933	44.7591	15.9373	22.8575	23.2502	184.659	1.2487	1.17595e-06	0.000104503	UP	leucyl/phenylalanyl-tRNA--protein transferase	[GO:0005737:cytoplasm][GO:0005737:cytoplasm][GO:0005737:cytoplasm]	-	leucyl/phenylalanyl-tRNA--protein transferase
CCNA_00942	flgL	protein_coding	NC_011916	1018375	1019354	980	-	flgL	178.661	770.097	427.975	43.5359	74.3914	80.3534	24.1448	109.353	57.9532	6.12285	12.1231	10.7188	262.502	2.79714	2.14935e-06	0.000186853	UP	flagellar hook-associated protein FlgL	-	[ko02040:Flagellar assembly]	flagellar hook-associated protein FlgL
CCNA_02666	GeneID:7332769	protein_coding	NC_011916	2819873	2820212	340	+	GeneID:7332769	13.4254	36.4728	25.9379	0.870717	2.86121	4.28551	5.2296	14.9279	10.1237	0.352964	1.34397	1.64775	13.9756	3.28616	3.78136e-06	0.000303966	UP	chemotactic signal-response protein CheL	[GO:0044781:bacterial-type flagellum organization][GO:0044781:bacterial-type flagellum organization]	-	chemotactic signal-response protein CheL
CCNA_R0094	ccnA	ncRNA	-	-	-	-	-	-	40.2762	51.0619	38.9068	3.48287	14.306	10.7138	29.3087	39.0423	28.3687	2.63753	12.5535	7.69555	26.4579	2.20993	3.91493e-06	0.000306977	UP	small non-coding RNA ccnA	-	-	small non-coding RNA ccnA
CCNA_00834	fljM	protein_coding	NC_011916	899613	900490	878	+	fljM	1403.47	3114.78	2166.89	532.008	443.487	811.034	211.704	493.676	327.513	83.5134	80.6686	120.757	1411.94	1.90412	5.1999e-06	0.00036217	UP	flagellin FljM	[GO:0009420:bacterial-type flagellum filament][GO:0009420:bacterial-type flagellum filament][GO:0009420:bacterial-type flagellum filament][GO:0009420:bacterial-type flagellum filament]	[ko02020:Two-component system][ko02040:Flagellar assembly][ko04621:NOD-like receptor signaling pathway][ko04626:Plant-pathogen interaction][ko05132:Salmonella infection][ko05134:Legionellosis]	flagellin FljM
CCNA_00639	GeneID:7330038	protein_coding	NC_011916	690126	691755	1630	-	GeneID:7330038	839.604	943.083	853.788	342.192	448.256	516.404	68.2192	80.5141	69.5101	28.9344	43.9194	41.4162	657.221	1.0137	7.23901e-06	0.00047457	UP	FhaC-family hemolysin activation/secretion protein	-	-	FhaC-family hemolysin activation/secretion protein
CCNA_02143	flgG	protein_coding	NC_011916	2301523	2302315	793	+	flgG	242.69	921.199	626.832	63.5623	68.669	147.85	40.5321	161.655	104.897	11.0474	13.8295	24.3735	345.134	2.67843	9.13086e-06	0.000570536	UP	flagellar basal-body rod protein flgG	[GO:0009426:bacterial-type flagellum basal body, distal rod][GO:0009426:bacterial-type flagellum basal body, distal rod]	[ko02040:Flagellar assembly]	flagellar basal-body rod protein flgG
CCNA_00238	chvG	protein_coding	NC_011916	253207	254811	1605	+	chvG	1442.71	1199.43	1551.95	579.027	684.782	821.747	119.049	103.995	128.318	49.7229	68.139	66.9317	1046.61	1.00854	9.63877e-06	0.000580746	UP	two-component sensor histidine kinase chvG	[GO:0016021:integral component of membrane][GO:0016021:integral component of membrane][GO:0016021:integral component of membrane][GO:0016021:integral component of membrane][GO:0016021:integral component of membrane]	[ko02020:Two-component system]	two-component sensor histidine kinase chvG
CCNA_R0179		ncRNA	NC_011916	3265823	3265917	95	-	-	42.3417	41.6832	34.5838	9.57789	9.53736	18.2134	59.0288	61.0587	48.3098	13.8956	16.0333	25.0632	25.9896	1.69028	9.72992e-06	0.000580746	UP	small non-coding RNA	-	-	small non-coding RNA
CCNA_00946	flgD	protein_coding	NC_011916	1023665	1024348	684	+	flgD	223.068	1208.81	697.08	53.9845	61.0391	139.279	43.1918	245.931	135.242	10.8779	14.2518	26.6194	397.211	3.06722	9.95589e-06	0.000585494	UP	Basal-body rod modification protein FlgD	-	[ko02040:Flagellar assembly]	Basal-body rod modification protein FlgD
CCNA_00441	cheYI	protein_coding	NC_011916	447802	448173	372	+	cheYI	200.348	468.936	420.409	121.9	108.726	93.2099	71.3284	175.421	149.974	45.1642	46.6776	32.7557	235.588	1.74945	1.09659e-05	0.000635543	UP	chemotaxis receiver domain protein cheYI	[GO:0005737:cytoplasm][GO:0005737:cytoplasm][GO:0005737:cytoplasm]	[ko02020:Two-component system][ko02030:Bacterial chemotaxis]	chemotaxis receiver domain protein cheYI
CCNA_02805	GeneID:7331129	protein_coding	NC_011916	2960594	2961004	411	+	GeneID:7331129	1753.56	1552.7	1444.95	576.415	349.067	754.251	565.067	525.721	466.55	193.297	135.639	239.907	1071.83	1.50046	1.36373e-05	0.00077072	UP	hypothetical protein	-	-	hypothetical protein
CCNA_01527	fljL	protein_coding	NC_011916	1635211	1636089	879	+	fljL	9568.18	41896.8	24905.7	2599.09	1899.84	5777.94	1441.65	6632.88	3760.07	407.535	345.181	859.316	14441.3	2.89366	1.40634e-05	0.000781107	UP	flagellin fljL	[GO:0009288:bacterial-type flagellum][GO:0009288:bacterial-type flagellum][GO:0009288:bacterial-type flagellum][GO:0009288:bacterial-type flagellum]	[ko02020:Two-component system][ko02040:Flagellar assembly][ko04621:NOD-like receptor signaling pathway][ko04626:Plant-pathogen interaction][ko05132:Salmonella infection][ko05134:Legionellosis]	flagellin fljL
CCNA_00947	flgE	protein_coding	NC_011916	1024401	1026427	2027	+	flgE	1958.04	8846.22	5785.22	601.665	761.081	1303.87	127.935	607.315	378.749	40.9104	59.9646	84.0907	3209.35	2.63735	1.74567e-05	0.000918546	UP	flagellar hook protein FlgE	[GO:0009425:bacterial-type flagellum basal body][GO:0009425:bacterial-type flagellum basal body]	[ko02040:Flagellar assembly]	flagellar hook protein FlgE
CCNA_02274	GeneID:7332640	protein_coding	NC_011916	2425338	2425823	486	-	GeneID:7332640	608.274	101.082	490.658	3.48287	22.8897	47.1407	165.761	28.9432	133.976	0.987719	7.52179	12.6802	212.254	4.03428	1.87832e-05	0.000963002	UP	EF-Hand domain protein	-	-	EF-Hand domain protein
CCNA_00948	sciP	protein_coding	NC_011916	1026428	1026720	293	+	sciP	92.9451	345.971	196.695	29.6044	20.9822	56.7831	42.0125	164.317	89.0866	13.9258	11.4367	25.3349	123.83	2.56948	2.93281e-05	0.00133276	UP	CtrA inhibitory protein SciP	-	-	CtrA inhibitory protein SciP
CCNA_00028	GeneID:7332118	protein_coding	NC_011916	30337	32696	2360	-	GeneID:7332118	5529.2	1159.84	4155.46	283.854	867.9	378.197	310.292	68.3902	233.665	16.5774	58.7321	20.9495	2062.41	2.82542	4.34248e-05	0.00188756	UP	TonB-dependent receptor	[GO:0009279:cell outer membrane][GO:0009279:cell outer membrane][GO:0009279:cell outer membrane][GO:0009279:cell outer membrane][GO:0009279:cell outer membrane][GO:0009279:cell outer membrane][GO:0009279:cell outer membrane]	-	TonB-dependent receptor
CCNA_02124	GeneID:7330430	protein_coding	NC_011916	2274863	2276089	1227	-	GeneID:7330430	1370.42	1508.93	1352.01	708.764	519.786	856.031	147.921	171.133	146.225	79.614	67.6547	91.2039	1052.66	1.02176	5.21718e-05	0.00217328	UP	hypothetical protein	-	-	hypothetical protein
CCNA_00749	GeneID:7332836	protein_coding	NC_011916	805489	807504	2016	+	GeneID:7332836	2024.14	1350.54	1536.82	516.335	706.718	868.888	132.975	93.2235	101.162	35.2999	55.9853	56.3432	1167.24	1.23185	5.64223e-05	0.00232116	UP	ferrous iron transport protein B	[GO:0016021:integral component of membrane][GO:0016021:integral component of membrane][GO:0016021:integral component of membrane][GO:0016021:integral component of membrane][GO:0016021:integral component of membrane]	-	ferrous iron transport protein B
CCNA_00964	GeneID:7333094	protein_coding	NC_011916	1039648	1039740	93	-	GeneID:7333094	30.9817	51.0619	31.3416	0.870717	4.76868	11.7852	44.1207	76.4054	44.7222	1.29041	8.18904	16.5661	21.8016	2.74251	5.89074e-05	0.0023795	UP	gluconate kinase	-	-	gluconate kinase
CCNA_01690	GeneID:7331750	protein_coding	NC_011916	1817416	1817814	399	+	GeneID:7331750	202.414	231.342	157.789	89.6839	90.6049	113.566	67.1873	80.6847	52.4793	30.9795	36.2658	37.2087	147.567	1.01238	7.19575e-05	0.00276691	UP	MAPEG family membrane protein	-	-	MAPEG family membrane protein
CCNA_03091	nstA	protein_coding	NC_011916	3240426	3240767	342	+	nstA	167.301	160.48	116.72	66.1745	51.5017	81.4248	64.7877	65.2989	45.2904	26.6684	24.0499	31.1242	107.267	1.1621	7.88331e-05	0.00300242	UP	redox cell cycle regulatory protein NstA	-	-	redox cell cycle regulatory protein NstA
CCNA_00449	cleA	protein_coding	NC_011916	454252	454861	610	+	cleA	129.09	402.243	255.056	63.5623	54.3629	89.9958	28.0275	91.7632	55.4869	14.3616	14.2328	19.2868	165.718	1.92078	0.00010031	0.00339948	UP	single domain receiver protein CleA	-	-	single domain receiver protein CleA
CCNA_00703	GeneID:7330512	protein_coding	NC_011916	762332	762675	344	+	GeneID:7330512	148.712	242.805	205.341	86.201	86.79	107.138	57.2543	98.2219	79.2143	34.5371	40.293	40.7148	146.165	1.09317	0.000107585	0.00358528	UP	hypothetical protein	-	-	hypothetical protein
CCNA_00440	GeneID:7330567	protein_coding	NC_011916	447518	447805	288	+	GeneID:7330567	61.9634	171.943	108.074	14.8022	34.3345	35.3555	28.4946	83.0811	49.7985	7.0838	19.0395	16.0484	71.0789	2.02242	0.00016162	0.00485953	UP	STAS domain protein	-	[ko02030:Bacterial chemotaxis]	STAS domain protein
CCNA_01100	GeneID:7331469	protein_coding	NC_011916	1205363	1207300	1938	-	GeneID:7331469	1472.66	2018.51	1764.85	847.208	668.569	1078.88	100.64	144.94	120.848	60.2516	55.0948	72.7758	1308.45	1.01874	0.000198271	0.00574556	UP	acylamino-acid-releasing enzyme	-	-	acylamino-acid-releasing enzyme
CCNA_02910	GeneID:7331341	protein_coding	NC_011916	3066341	3069399	3059	-	GeneID:7331341	81886.7	73291.6	72342.8	27866.4	30915.3	48819.5	3545.31	3334.15	3138.35	1255.55	1614.03	2086.33	55853.7	1.08032	0.000205761	0.00587742	UP	TonB-dependent receptor	[GO:0009279:cell outer membrane][GO:0009279:cell outer membrane][GO:0009279:cell outer membrane][GO:0009279:cell outer membrane][GO:0009279:cell outer membrane][GO:0009279:cell outer membrane]	-	TonB-dependent receptor
CCNA_03037	cpaF	protein_coding	NC_011916	3191325	3192833	1509	-	cpaF	674.368	2151.9	1451.44	236.835	371.003	507.833	59.1872	198.446	127.642	21.6316	39.2651	43.9947	898.896	1.93939	0.000229689	0.00642326	UP	pilus assembly ATPase CpaF	[GO:0005737:cytoplasm][GO:0005737:cytoplasm][GO:0005737:cytoplasm]	-	pilus assembly ATPase CpaF
CCNA_00471	fcl	protein_coding	NC_011916	486159	487127	969	-	fcl	1334.28	1420.36	1692.45	520.689	501.665	913.886	182.366	203.978	231.78	74.0606	82.6815	123.292	1063.89	1.2002	0.000250253	0.00685454	UP	GDP-L-fucose synthase Fcl	[GO:0050577:GDP-L-fucose synthase activity][GO:0050577:GDP-L-fucose synthase activity][GO:0050577:GDP-L-fucose synthase activity][GO:0050577:GDP-L-fucose synthase activity][GO:0050577:GDP-L-fucose synthase activity]	[ko00051:Fructose and mannose metabolism][ko00520:Amino sugar and nucleotide sugar metabolism]	GDP-L-fucose synthase Fcl
CCNA_01314	rpmC	protein_coding	NC_011916	1436077	1436268	192	+	rpmC	30.9817	35.4307	28.0993	6.96574	15.2598	12.8565	21.371	25.6796	19.4214	5.00033	12.693	8.75369	21.599	1.44455	0.00027283	0.00727364	UP	LSU ribosomal protein L29P	[GO:0005840:ribosome][GO:0005840:ribosome][GO:0005840:ribosome]	[ko03010:Ribosome]	LSU ribosomal protein L29P
CCNA_00382	ccrM	protein_coding	NC_011916	398225	399718	1494	-	ccrM	734.266	3903.63	2199.31	322.165	548.398	551.76	65.0913	363.604	195.354	29.7208	58.6224	48.2801	1376.59	2.26532	0.000297836	0.00783332	UP	adenine-specific methyltransferase ccrM	[GO:0003677:DNA binding][GO:0003677:DNA binding][GO:0003677:DNA binding][GO:0003677:DNA binding]	[ko04112:Cell cycle - Caulobacter]	adenine-specific methyltransferase ccrM
CCNA_02260	GeneID:7332625	protein_coding	NC_011916	2410556	2411349	794	-	GeneID:7332625	853.03	983.724	884.049	434.488	283.26	552.831	142.286	172.41	147.755	75.4205	56.9747	91.0208	665.23	1.0991	0.000388021	0.00940422	UP	DUF805 domain-containing protein	-	-	DUF805 domain-containing protein
CCNA_00897	GeneID:7329938	protein_coding	NC_011916	975866	976717	852	+	GeneID:7329938	1914.67	2645.84	2397.09	691.349	1038.62	1358.51	297.628	432.15	373.362	111.838	194.686	208.445	1674.35	1.17207	0.000413861	0.0097566	UP	hypothetical protein	-	-	hypothetical protein
CCNA_03044	cpaI	protein_coding	NC_011916	3199002	3199452	451	+	cpaI	775.575	2164.4	1643.81	277.759	449.21	613.9	227.755	667.838	483.683	84.8836	159.071	177.946	987.443	1.7738	0.000414759	0.0097566	UP	CpaC-related secretion pathway protein CpaI	-	-	CpaC-related secretion pathway protein CpaI
CCNA_00720	cdzA	protein_coding	NC_011916	775596	777778	2183	+	cdzA	2081.97	3281.51	2415.46	490.214	791.601	1337.08	126.311	209.185	146.836	30.9503	57.9123	80.0704	1732.97	1.571	0.000422875	0.00983183	UP	type I secretion protein CdzA, transmembrane ATPase/peptidase	[GO:0016021:integral component of membrane][GO:0016021:integral component of membrane][GO:0016021:integral component of membrane][GO:0016021:integral component of membrane][GO:0016021:integral component of membrane][GO:0016021:integral component of membrane][GO:0016021:integral component of membrane]	[ko02010:ABC transporters][ko04626:Plant-pathogen interaction]	type I secretion protein CdzA, transmembrane ATPase/peptidase
CCNA_R0102		ncRNA	NC_011916	323534	323807	274	-	-	53.7016	104.208	75.6521	31.3458	25.7509	38.5696	25.9571	52.9249	36.64	15.7675	15.0093	18.4019	54.8713	1.29119	0.000485427	0.010666	UP	small non-coding RNA	-	-	small non-coding RNA
CCNA_00875	GeneID:7329915	protein_coding	NC_011916	953706	953924	219	-	GeneID:7329915	16.5236	81.2823	50.795	11.3193	11.4448	9.64241	9.99263	51.6489	30.7795	7.12375	8.34609	5.75585	30.1679	2.19454	0.000505263	0.0109219	UP	Flp/Fap pilin component protein	-	[ko04112:Cell cycle - Caulobacter]	Flp/Fap pilin component protein
CCNA_02145	flgH	protein_coding	NC_011916	2303125	2303881	757	+	flgH	377.977	1207.77	758.682	215.938	287.074	254.988	66.1286	222.023	132.999	39.3156	60.5643	44.0344	517.072	1.62911	0.000529598	0.0112056	UP	flagellar L-ring protein flgH	[GO:0009427:bacterial-type flagellum basal body, distal rod, L ring][GO:0009427:bacterial-type flagellum basal body, distal rod, L ring][GO:0009427:bacterial-type flagellum basal body, distal rod, L ring][GO:0009427:bacterial-type flagellum basal body, distal rod, L ring]	[ko02040:Flagellar assembly]	flagellar L-ring protein flgH
CCNA_00148	GeneID:7332402	protein_coding	NC_011916	158546	159079	534	+	GeneID:7332402	339.766	323.045	258.298	109.71	141.153	196.062	84.2672	84.1844	64.1897	28.3165	42.215	47.9978	228.006	1.04633	0.00054794	0.011237	UP	hypothetical protein	-	-	hypothetical protein
CCNA_01669	GeneID:7331729	protein_coding	NC_011916	1791576	1792433	858	+	GeneID:7331729	406.893	209.458	209.664	90.5546	87.7437	140.351	62.8077	33.9719	32.4282	14.5464	16.3323	21.3843	190.777	1.37627	0.000701937	0.0133669	UP	sulfate transport system permease protein cysW	[GO:0016021:integral component of membrane][GO:0016021:integral component of membrane][GO:0016021:integral component of membrane]	[ko00920:Sulfur metabolism][ko02010:ABC transporters]	sulfate transport system permease protein cysW
CCNA_02664	fliX	protein_coding	NC_011916	2817903	2818567	665	-	fliX	1841.35	2938.67	2105.29	799.318	942.291	1393.86	366.719	614.948	420.122	165.665	226.298	274.01	1670.13	1.13517	0.000737047	0.013969	UP	flagellar assembly regulator FliX	[GO:0005886:plasma membrane][GO:0005886:plasma membrane]	-	flagellar assembly regulator FliX
CCNA_00952	flbE	protein_coding	NC_011916	1029671	1030325	655	+	flbE	287.097	493.946	409.602	115.805	190.747	208.919	58.0507	104.942	82.9863	24.368	46.5088	41.697	284.353	1.20929	0.000750118	0.0140277	UP	flagellar assembly protein FlbE/FliH	[GO:0044781:bacterial-type flagellum organization]	[ko02040:Flagellar assembly]	flagellar assembly protein FlbE/FliH
CCNA_01003	fliO	protein_coding	NC_011916	1084761	1085126	366	-	fliO	947.007	2038.31	1505.48	281.242	310.918	748.894	342.683	774.995	545.856	105.909	135.67	267.49	971.974	1.7442	0.000832572	0.0150654	UP	flagellar biosynthesis protein FliO	[GO:0009425:bacterial-type flagellum basal body][GO:0009425:bacterial-type flagellum basal body][GO:0009425:bacterial-type flagellum basal body][GO:0009425:bacterial-type flagellum basal body][GO:0009425:bacterial-type flagellum basal body][GO:0009425:bacterial-type flagellum basal body]	[ko02040:Flagellar assembly]	flagellar biosynthesis protein FliO
CCNA_00446	GeneID:7330573	protein_coding	NC_011916	452915	453304	390	+	GeneID:7330573	183.825	505.409	387.987	113.193	100.142	161.778	62.4251	180.338	132.02	40.0026	41.0082	54.228	242.056	1.52291	0.000858453	0.0154351	UP	chemotaxis receiver domain protein cheYII	[GO:0005737:cytoplasm][GO:0005737:cytoplasm][GO:0005737:cytoplasm]	[ko02020:Two-component system][ko02030:Bacterial chemotaxis]	chemotaxis receiver domain protein cheYII
CCNA_00997	GeneID:7333129	protein_coding	NC_011916	1079915	1081138	1224	+	GeneID:7333129	288.13	803.444	590.086	142.798	222.22	223.918	31.1765	91.3448	63.9764	16.0795	28.9948	23.9153	378.433	1.5143	0.000914065	0.0161028	UP	hypothetical protein	-	-	hypothetical protein
CCNA_00443	cheWI	protein_coding	NC_011916	450526	450996	471	+	cheWI	82.6179	326.171	211.826	53.1137	55.3167	72.8537	23.2313	96.3684	59.682	15.5424	18.7566	20.2208	133.65	1.77664	0.000976283	0.0166844	UP	chemotaxis protein cheWI	[GO:0005737:cytoplasm][GO:0005737:cytoplasm][GO:0005737:cytoplasm][GO:0005737:cytoplasm]	[ko02020:Two-component system][ko02030:Bacterial chemotaxis]	chemotaxis protein cheWI
CCNA_03803	hfsK	protein_coding	NC_011916	3968632	3969901	1270	+	hfsK	353.191	1066.05	604.136	135.832	213.637	281.773	36.8321	116.811	63.1272	14.7411	26.8652	29.0044	442.436	1.68133	0.00104541	0.0172502	UP	GNAT-family holdfast biogenesis protein HfsK	-	-	GNAT-family holdfast biogenesis protein HfsK
CCNA_02506	GeneID:7330658	protein_coding	NC_011916	2656028	2656382	355	-	GeneID:7330658	132.189	172.985	102.671	67.0452	79.1601	56.7831	49.3157	67.8095	38.3799	26.0299	35.612	20.9102	101.805	1.00535	0.00104555	0.0172502	UP	transposase/integrase-related peptide	-	-	transposase/integrase-related peptide
CCNA_00438	GeneID:7330565	protein_coding	NC_011916	444870	445243	374	-	GeneID:7330565	942.876	2791.73	1536.82	326.519	196.47	737.108	333.89	1038.75	545.301	120.329	83.8961	257.649	1088.59	2.06508	0.00110567	0.0178289	UP	hypothetical protein	-	-	hypothetical protein
CCNA_01532	flaY	protein_coding	NC_011916	1639355	1642241	2887	+	flaY	1694.7	4345.47	2889.91	470.187	659.985	1405.65	77.7438	209.46	132.838	22.4469	36.5095	63.65	1910.98	1.81651	0.00114948	0.0180649	UP	regulatory protein flaY	[GO:0044781:bacterial-type flagellum organization]	-	regulatory protein flaY
CCNA_01186	GeneID:7333579	protein_coding	NC_011916	1304689	1305027	339	+	GeneID:7333579	271.606	818.033	424.732	164.566	88.6974	202.491	106.111	335.8	166.265	66.907	41.7859	78.086	328.354	1.73289	0.0012142	0.0186753	UP	hypothetical protein	-	-	hypothetical protein
CCNA_01926	dgcB	protein_coding	NC_011916	2072583	2073701	1119	+	dgcB	3022.78	8346.02	6138.63	905.546	1181.68	2709.52	357.764	1037.91	727.992	111.535	168.65	316.541	3717.36	1.86799	0.00126879	0.0192924	UP	GGDEF diguanylate cyclase DgcB	[GO:0052621:diguanylate cyclase activity][GO:0052621:diguanylate cyclase activity][GO:0052621:diguanylate cyclase activity][GO:0052621:diguanylate cyclase activity][GO:0052621:diguanylate cyclase activity]	[ko04112:Cell cycle - Caulobacter]	GGDEF diguanylate cyclase DgcB
CCNA_02597	GeneID:7332947	protein_coding	NC_011916	2744416	2744903	488	-	GeneID:7332947	584.521	264.688	309.093	87.9424	153.551	178.92	158.636	75.4788	84.0533	24.8377	50.2519	47.93	263.119	1.46367	0.00131816	0.0198917	UP	hypothetical protein	-	-	hypothetical protein
CCNA_03040	cpaC	protein_coding	NC_011916	3195074	3196756	1683	-	cpaC	2108.82	5947.15	4192.21	622.563	1043.39	1849.2	165.949	491.739	330.555	50.9837	99.0101	143.638	2627.22	1.8011	0.00137497	0.0203764	UP	outer membrane pilus secretion channel CpaC	[GO:0009306:protein secretion]	-	outer membrane pilus secretion channel CpaC
CCNA_02624	ftsA	protein_coding	NC_011916	2773435	2774802	1368	-	ftsA	1733.94	3455.54	2563.52	849.82	1392.45	1205.3	167.868	351.511	248.678	85.6196	162.56	115.18	1866.76	1.16929	0.00137575	0.0203764	UP	cell division protein FtsA	[GO:0032153:cell division site][GO:0032153:cell division site][GO:0032153:cell division site]	[ko04112:Cell cycle - Caulobacter]	cell division protein FtsA
CCNA_00232	GeneID:7330278	protein_coding	NC_011916	247477	247953	477	-	GeneID:7330278	249.919	648.174	456.074	104.486	178.349	201.419	69.3907	189.096	126.883	30.1906	59.7131	55.2015	306.403	1.48465	0.0014003	0.0204697	UP	hypothetical protein	-	-	hypothetical protein
CCNA_02748	GeneID:7330909	protein_coding	NC_011916	2910262	2910720	459	+	GeneID:7330909	670.237	1006.65	651.689	316.941	304.242	494.977	193.391	305.194	188.414	95.1696	105.858	140.974	574.123	1.06177	0.00140252	0.0204697	UP	hypothetical protein	-	-	hypothetical protein
CCNA_00953	fliN	protein_coding	NC_011916	1030333	1030687	355	+	fliN	304.653	529.377	526.322	147.151	215.544	253.917	113.657	207.514	196.747	57.1305	96.9675	93.5042	329.494	1.14271	0.00150085	0.0212082	UP	flagellar motor switch protein FliN	[GO:0009425:bacterial-type flagellum basal body][GO:0009425:bacterial-type flagellum basal body][GO:0009425:bacterial-type flagellum basal body][GO:0009425:bacterial-type flagellum basal body][GO:0009425:bacterial-type flagellum basal body]	[ko02030:Bacterial chemotaxis][ko02040:Flagellar assembly]	flagellar motor switch protein FliN
CCNA_00442	cheAI	protein_coding	NC_011916	448233	450525	2293	+	cheAI	3205.57	9279.72	6150.51	1973.92	2471.13	2642.02	185.149	563.172	355.953	118.647	172.111	150.626	4287.15	1.39486	0.0015568	0.0214499	UP	chemotaxis histidine kinase protein cheAI	[GO:0005737:cytoplasm][GO:0005737:cytoplasm][GO:0005737:cytoplasm][GO:0005737:cytoplasm]	[ko02020:Two-component system][ko02030:Bacterial chemotaxis]	chemotaxis histidine kinase protein cheAI
CCNA_00835	fljN	protein_coding	NC_011916	901005	901855	851	+	fljN	133.221	227.173	171.838	61.8209	78.2063	108.209	20.7331	37.1482	26.7964	10.0124	14.6768	16.6228	130.078	1.10397	0.00157795	0.0214634	UP	flagellin FljN	[GO:0009420:bacterial-type flagellum filament][GO:0009420:bacterial-type flagellum filament][GO:0009420:bacterial-type flagellum filament][GO:0009420:bacterial-type flagellum filament]	[ko02020:Two-component system][ko02040:Flagellar assembly][ko04621:NOD-like receptor signaling pathway][ko04626:Plant-pathogen interaction][ko05132:Salmonella infection][ko05134:Legionellosis]	flagellin FljN
CCNA_01129	fliQ	protein_coding	NC_011916	1233482	1233784	303	+	fliQ	163.17	335.55	215.068	55.7259	41.9644	126.423	71.3212	154.108	94.1931	25.3482	22.1185	54.5445	156.317	1.67446	0.00162224	0.0218428	UP	flagellar biosynthesis protein FliQ	[GO:0009425:bacterial-type flagellum basal body][GO:0009425:bacterial-type flagellum basal body][GO:0009425:bacterial-type flagellum basal body][GO:0009425:bacterial-type flagellum basal body][GO:0009425:bacterial-type flagellum basal body]	[ko02040:Flagellar assembly]	flagellar biosynthesis protein FliQ
CCNA_00447	cheD	protein_coding	NC_011916	453301	453867	567	+	cheD	241.657	719.035	418.248	170.661	159.274	189.634	56.4465	176.472	97.8895	41.4842	44.8621	43.7221	316.418	1.4084	0.00167882	0.0223787	UP	chemotaxis protein cheD	[GO:0050568:protein-glutamine glutaminase activity][GO:0050568:protein-glutamine glutaminase activity]	[ko02030:Bacterial chemotaxis]	chemotaxis protein cheD
CCNA_02546	pleD	protein_coding	NC_011916	2694501	2695944	1444	-	pleD	1037.89	3263.8	2066.38	383.986	493.081	981.383	95.1925	314.533	189.902	36.6506	54.5343	88.8463	1371.09	1.77709	0.00170735	0.0226083	UP	GGDEF/response regulator protein PleD	[GO:0005737:cytoplasm][GO:0005737:cytoplasm][GO:0005737:cytoplasm][GO:0005737:cytoplasm][GO:0005737:cytoplasm][GO:0005737:cytoplasm][GO:0005737:cytoplasm][GO:0005737:cytoplasm]	[ko02020:Two-component system][ko04112:Cell cycle - Caulobacter]	GGDEF/response regulator protein PleD
CCNA_00535	GeneID:7332225	protein_coding	NC_011916	547377	547567	191	+	GeneID:7332225	11.36	16.6733	11.8882	5.2243	4.76868	1.07138	7.87704	12.1478	8.25977	3.76988	3.98734	0.733294	8.49763	1.80835	0.00175956	0.0232227	UP	hypothetical protein	-	-	hypothetical protein
CCNA_01530	fljJ	protein_coding	NC_011916	1637823	1638724	902	+	fljJ	3115.73	5411.52	4867.67	918.606	1154.97	2582.02	457.481	834.878	716.144	140.364	204.496	374.215	3008.42	1.52484	0.00197439	0.0249072	UP	flagellin FljJ	[GO:0009288:bacterial-type flagellum][GO:0009288:bacterial-type flagellum][GO:0009288:bacterial-type flagellum][GO:0009288:bacterial-type flagellum]	[ko02020:Two-component system][ko02040:Flagellar assembly][ko04621:NOD-like receptor signaling pathway][ko04626:Plant-pathogen interaction][ko05132:Salmonella infection][ko05134:Legionellosis]	flagellin FljJ
CCNA_03248	GeneID:7330842	protein_coding	NC_011916	3415810	3418384	2575	+	GeneID:7330842	2124.31	5224.99	3476.75	1166.76	1184.54	1920.98	109.26	282.37	179.177	62.4507	73.4667	97.5246	2516.39	1.34157	0.00198196	0.024924	UP	TonB-dependent receptor	-	-	TonB-dependent receptor
CCNA_02342	GeneID:7332296	protein_coding	NC_011916	2481410	2482684	1275	-	GeneID:7332296	1688.5	4563.27	3067.15	651.296	720.071	1580.28	175.393	498.053	319.235	70.4046	90.1951	162.029	2045.1	1.65887	0.00202386	0.0251348	UP	pentapeptide repeat-containing protein	-	-	pentapeptide repeat-containing protein
CCNA_01087	eipA	protein_coding	NC_011916	1193245	1194140	896	+	eipA	1891.95	3096.02	2711.59	701.798	892.697	1595.28	279.654	480.846	401.607	107.953	159.116	232.754	1814.89	1.27163	0.00204166	0.0252563	UP	cell envelope integrity protein EipA	-	-	cell envelope integrity protein EipA
CCNA_02565	GeneID:7332915	protein_coding	NC_011916	2713269	2713836	568	+	GeneID:7332915	182.792	404.327	258.298	70.5281	77.2526	156.421	42.6215	99.0591	60.3473	17.1138	21.7212	36.0011	191.603	1.47714	0.00205259	0.0252563	UP	hypothetical protein	-	-	hypothetical protein
CCNA_00444	cheRI	protein_coding	NC_011916	450996	451877	882	+	cheRI	791.066	2272.78	1393.08	485.86	320.455	702.824	118.786	358.59	209.601	75.9233	58.0252	104.171	994.344	1.56257	0.00207209	0.0253069	UP	chemotaxis protein methyltransferase CheRI	[GO:0008983:protein-glutamate O-methyltransferase activity]	[ko02020:Two-component system][ko02030:Bacterial chemotaxis]	chemotaxis protein methyltransferase CheRI
CCNA_02277	hutA	protein_coding	NC_011916	2426731	2428969	2239	+	hutA	2242.04	342.844	1469.81	174.143	460.654	117.852	132.62	21.3085	87.1151	10.7198	32.8579	6.88097	801.225	2.42939	0.00207568	0.0253069	UP	TonB-dependent outer membrane channel HutA	[GO:0016021:integral component of membrane][GO:0016021:integral component of membrane][GO:0016021:integral component of membrane][GO:0016021:integral component of membrane][GO:0016021:integral component of membrane][GO:0016021:integral component of membrane][GO:0016021:integral component of membrane][GO:0016021:integral component of membrane]	-	TonB-dependent outer membrane channel HutA
CCNA_00439	GeneID:7330566	protein_coding	NC_011916	445497	447518	2022	+	GeneID:7330566	5252.43	14748.6	10567.5	2157.64	2684.77	5102.98	344.032	1015.03	693.549	147.072	212.053	329.922	6752.31	1.62001	0.00212235	0.0254963	UP	methyl-accepting chemotaxis protein	[GO:0016021:integral component of membrane][GO:0016021:integral component of membrane][GO:0016021:integral component of membrane][GO:0016021:integral component of membrane][GO:0016021:integral component of membrane]	[ko02020:Two-component system][ko02030:Bacterial chemotaxis]	methyl-accepting chemotaxis protein
CCNA_03157	GeneID:7330995	protein_coding	NC_011916	3312450	3313349	900	+	GeneID:7330995	1152.52	397.033	911.067	176.756	404.384	206.776	169.6	61.3894	134.336	27.0684	71.7579	30.0349	541.422	1.64293	0.00218466	0.026079	UP	DUF4198 domain-containing protein	-	-	DUF4198 domain-containing protein
CCNA_03973	GeneID:18668921	protein_coding	NC_011916	2889908	2890155	248	+	GeneID:18668921	84.6833	234.468	146.981	47.8894	58.1779	72.8537	45.2237	131.565	78.6494	26.6146	37.4649	38.4033	107.509	1.38361	0.00227095	0.0270283	UP	hypothetical protein	-	-	hypothetical protein
CCNA_00065	GeneID:7332155	protein_coding	NC_011916	68238	69070	833	-	GeneID:7332155	408.958	1217.15	794.347	154.117	203.146	394.267	65.0211	203.333	126.547	25.4999	38.9476	61.8748	528.664	1.68823	0.00229467	0.0271491	UP	S-adenosylmethionine-dependent methyltransferase	-	-	S-adenosylmethionine-dependent methyltransferase
CCNA_03232	relE4	protein_coding	NC_011916	3397365	3397718	354	+	relE4	78.487	86.4927	70.2484	35.6994	21.9359	51.4262	29.3639	34.0005	26.3341	13.8992	9.89625	18.9911	57.3816	1.11549	0.00237946	0.0276612	UP	toxin protein relE4	-	-	toxin protein relE4
CCNA_03041	cpaB	protein_coding	NC_011916	3196753	3197693	941	-	cpaB	2449.62	6195.17	4424.57	778.421	1351.44	2180.26	344.77	916.164	623.974	114.014	229.365	302.891	2896.58	1.60055	0.00239047	0.0277086	UP	pilus assembly protein CpaB	-	-	pilus assembly protein CpaB
CCNA_03930	GeneID:18668824	protein_coding	NC_011916	772784	773012	229	-	GeneID:18668824	6.19634	10.4208	4.32298	0	1.90747	0	3.5836	6.3325	2.50515	0	1.33027	0	3.80793	3.4528	0.00257884	0.0288874	UP	hypothetical protein	-	-	hypothetical protein
CCNA_R0016		ncRNA	NC_011916	844332	844861	530	+	-	343.897	390.78	273.428	134.961	130.662	233.561	85.9354	102.604	68.4626	35.0966	39.3723	57.6092	251.215	1.01632	0.00263589	0.0292782	UP	small non-coding RNA	-	-	small non-coding RNA
CCNA_01005	flgC	protein_coding	NC_011916	1085640	1086081	442	+	flgC	490.544	996.229	774.893	145.41	174.534	428.551	146.986	313.651	232.651	45.3423	63.0631	126.75	501.693	1.59642	0.00274458	0.0299062	UP	flagellar basal-body rod protein flgC	[GO:0009425:bacterial-type flagellum basal body][GO:0009425:bacterial-type flagellum basal body][GO:0009425:bacterial-type flagellum basal body]	[ko02040:Flagellar assembly]	flagellar basal-body rod protein flgC
CCNA_01424	GeneID:7330153	protein_coding	NC_011916	1540510	1541234	725	+	GeneID:7330153	291.228	696.11	420.409	149.763	133.523	259.274	53.2004	133.613	76.952	28.4708	29.4128	46.7507	325.051	1.37666	0.00275786	0.0299189	UP	hypothetical protein	-	-	hypothetical protein
CCNA_00844	relE1	protein_coding	NC_011916	916646	917002	357	-	relE1	25.8181	36.4728	30.2608	15.6729	14.306	14.9993	9.57802	14.2171	11.2486	6.05081	6.39984	5.49251	22.9217	1.03962	0.0028916	0.0309081	UP	toxin protein relE1	-	-	toxin protein relE1
CCNA_02665	flgI	protein_coding	NC_011916	2818761	2819873	1113	+	flgI	242.69	1073.34	721.937	162.824	274.676	178.92	28.8786	134.2	86.0775	20.163	39.4134	21.0152	442.398	1.72514	0.00300232	0.0315125	UP	flagellar P-ring protein FlgI	[GO:0009428:bacterial-type flagellum basal body, distal rod, P ring][GO:0009428:bacterial-type flagellum basal body, distal rod, P ring][GO:0009428:bacterial-type flagellum basal body, distal rod, P ring][GO:0009428:bacterial-type flagellum basal body, distal rod, P ring]	[ko02040:Flagellar assembly]	flagellar P-ring protein FlgI
CCNA_03931	cdzI	protein_coding	NC_011916	773191	773730	540	-	cdzI	2225.52	3054.34	2562.44	559	1385.78	1354.22	545.83	787.106	629.718	142.676	409.843	327.842	1856.88	1.24948	0.00305089	0.0317721	UP	immunity protein CdzI	-	-	immunity protein CdzI
CCNA_00027	GeneID:7332117	protein_coding	NC_011916	29502	30270	769	-	GeneID:7332117	712.579	241.763	598.732	137.573	174.534	252.845	122.723	43.7495	103.322	24.657	36.2469	42.983	353.004	1.45981	0.0032	0.0329815	UP	2OG-Fe(II) oxygenase	[GO:0016706:2-oxoglutarate-dependent dioxygenase activity][GO:0016706:2-oxoglutarate-dependent dioxygenase activity][GO:0016706:2-oxoglutarate-dependent dioxygenase activity]	-	2OG-Fe(II) oxygenase
CCNA_01130	fliR	protein_coding	NC_011916	1233785	1234549	765	+	fliR	337.701	622.122	452.832	108.84	135.43	287.129	58.4642	113.168	78.5527	19.6091	28.2731	49.0664	324.009	1.41224	0.00323081	0.0331283	UP	flagellar biosynthesis protein FliR	[GO:0009425:bacterial-type flagellum basal body][GO:0009425:bacterial-type flagellum basal body][GO:0009425:bacterial-type flagellum basal body][GO:0009425:bacterial-type flagellum basal body][GO:0009425:bacterial-type flagellum basal body]	[ko02040:Flagellar assembly]	flagellar biosynthesis protein FliR
CCNA_02408	GeneID:7331640	protein_coding	NC_011916	2550699	2551865	1167	-	GeneID:7331640	740.463	1537.07	1212.59	303.88	362.42	698.539	84.0335	183.287	137.889	35.8892	49.5974	78.2507	809.161	1.35516	0.00334943	0.0340824	UP	DUF2336 domain-containing protein	-	-	DUF2336 domain-containing protein
CCNA_02758	GeneID:7330920	protein_coding	NC_011916	2921754	2922194	441	+	GeneID:7330920	191.054	120.881	117.801	74.0109	50.548	86.7817	57.3769	38.1444	35.4484	23.1308	18.3056	25.7251	106.846	1.02595	0.00350822	0.0352357	UP	hypothetical protein	-	-	hypothetical protein
CCNA_01157	GeneID:7331528	protein_coding	NC_011916	1262848	1264356	1509	+	GeneID:7331528	888.142	2455.14	1754.05	380.503	369.096	911.743	77.9495	226.411	154.254	34.7538	39.0632	78.9863	1126.45	1.61778	0.00357951	0.0355294	UP	protoporphyrinogen oxidase	-	-	protoporphyrinogen oxidase
CCNA_02141	fliL	protein_coding	NC_011916	2299901	2300548	648	-	fliL	1047.18	2049.77	1692.45	351.77	436.811	957.812	214.026	440.19	346.597	74.8197	107.656	193.23	1089.3	1.45596	0.00358528	0.0355294	UP	flagellar fliL protein	[GO:0009425:bacterial-type flagellum basal body][GO:0009425:bacterial-type flagellum basal body][GO:0009425:bacterial-type flagellum basal body][GO:0009425:bacterial-type flagellum basal body][GO:0009425:bacterial-type flagellum basal body]	-	flagellar fliL protein
CCNA_03038	cpaE	protein_coding	NC_011916	3192834	3194387	1554	-	cpaE	1283.68	3975.54	2549.48	480.636	1148.3	983.526	109.402	356.004	217.713	42.6283	118.011	82.7376	1736.86	1.57981	0.00358937	0.0355294	UP	pilus assembly ATPase CpaE	-	-	pilus assembly ATPase CpaE
CCNA_01001	GeneID:7333133	protein_coding	NC_011916	1082929	1083950	1022	-	GeneID:7333133	1566.64	3036.62	2309.55	828.052	1196.94	1342.44	203.02	413.475	299.89	111.671	187.042	171.716	1713.37	1.03783	0.00369159	0.0363612	UP	ribokinase	[GO:0005829:cytosol][GO:0005829:cytosol][GO:0005829:cytosol][GO:0005829:cytosol][GO:0005829:cytosol][GO:0005829:cytosol]	[ko00030:Pentose phosphate pathway]	ribokinase
CCNA_00199	cpaL	protein_coding	NC_011916	212379	214267	1889	+	cpaL	781.772	2365.52	1503.31	241.189	326.178	786.392	54.811	174.263	105.61	17.5978	27.5766	54.4221	1000.73	1.78094	0.00375869	0.0367506	UP	TadG/vWA-family protein CpaL	-	-	TadG/vWA-family protein CpaL
CCNA_02547	divK	protein_coding	NC_011916	2695941	2696367	427	-	divK	828.244	2123.76	1389.84	274.276	256.555	783.178	256.892	692.129	431.938	88.5304	95.9557	239.773	942.641	1.72486	0.00380203	0.0369718	UP	response regulator receiver protein DivK	[GO:0005737:cytoplasm][GO:0005737:cytoplasm][GO:0005737:cytoplasm]	[ko02020:Two-component system][ko04112:Cell cycle - Caulobacter]	response regulator receiver protein DivK
CCNA_02513	hfsA	protein_coding	NC_011916	2663277	2664850	1574	-	hfsA	1771.12	4458.02	3254.12	516.335	792.554	1695.99	149.026	394.137	274.356	45.2126	80.416	140.86	2081.36	1.65832	0.00381602	0.0369718	UP	holdfast synthesis protein HfsA	-	-	holdfast synthesis protein HfsA
CCNA_01670	GeneID:7331730	protein_coding	NC_011916	1792434	1793469	1036	+	GeneID:7331730	1242.37	784.686	945.651	304.751	436.811	650.327	158.822	105.401	121.131	40.5432	67.3367	82.0616	727.432	1.09551	0.00381829	0.0369718	UP	sulfate transport ATP-binding protein cysA	[GO:0043190:ATP-binding cassette (ABC) transporter complex][GO:0043190:ATP-binding cassette (ABC) transporter complex][GO:0043190:ATP-binding cassette (ABC) transporter complex]	[ko00920:Sulfur metabolism][ko02010:ABC transporters]	sulfate transport ATP-binding protein cysA
CCNA_00448	cheU	protein_coding	NC_011916	453868	454251	384	+	cheU	33.0471	128.176	78.8943	21.7679	10.4911	34.2841	11.3978	46.4499	27.2647	7.81301	4.36323	11.6716	51.1101	1.85578	0.00393449	0.0376728	UP	cheU protein	-	-	cheU protein
CCNA_02515	GeneID:7330668	protein_coding	NC_011916	2665597	2666120	524	-	GeneID:7330668	290.195	870.137	580.36	140.185	162.135	307.486	73.3464	231.082	146.978	36.8726	49.4156	76.7117	391.75	1.51421	0.00435545	0.0399483	UP	TPR repeat/SEL1 family protein	-	-	TPR repeat/SEL1 family protein
CCNA_03719	GeneID:7331915	protein_coding	NC_011916	3884181	3884985	805	-	GeneID:7331915	512.231	1239.03	948.893	203.748	231.758	519.619	84.2733	214.189	156.425	34.8843	45.9787	84.3834	609.214	1.50005	0.00444398	0.040207	UP	undecaprenyl diphosphatase	[GO:0016021:integral component of membrane][GO:0016021:integral component of membrane][GO:0016021:integral component of membrane][GO:0016021:integral component of membrane][GO:0016021:integral component of membrane][GO:0016021:integral component of membrane][GO:0016021:integral component of membrane][GO:0016021:integral component of membrane]	[ko00550:Peptidoglycan biosynthesis]	undecaprenyl diphosphatase
CCNA_03043	pilA	protein_coding	NC_011916	3198518	3198758	241	-	pilA	100.174	343.886	195.615	75.7524	46.7331	96.4241	55.0502	198.567	107.713	43.3223	30.9689	52.3042	143.097	1.54803	0.00445494	0.0402152	UP	type IV pilin protein pilA	-	[ko04112:Cell cycle - Caulobacter]	type IV pilin protein pilA
CCNA_01644	motB	protein_coding	NC_011916	1764656	1765562	907	-	motB	954.236	2373.86	1645.97	301.268	468.284	917.1	139.338	364.215	240.825	45.7803	82.4556	132.184	1110.12	1.5607	0.00453221	0.040456	UP	chemotaxis protein MotB	[GO:0016021:integral component of membrane][GO:0016021:integral component of membrane][GO:0016021:integral component of membrane][GO:0016021:integral component of membrane]	[ko02030:Bacterial chemotaxis][ko02040:Flagellar assembly]	chemotaxis protein MotB
CCNA_03136	fliJ	protein_coding	NC_011916	3284145	3284567	423	+	fliJ	82.6179	201.121	176.161	36.5701	56.2704	83.5675	25.8674	66.1649	55.2657	11.9157	21.2451	25.8265	106.051	1.38597	0.00457585	0.0405201	UP	flagellar biosynthesis chaperone FliJ	[GO:0005886:plasma membrane][GO:0005886:plasma membrane][GO:0005886:plasma membrane][GO:0005886:plasma membrane]	[ko02040:Flagellar assembly]	flagellar biosynthesis chaperone FliJ
CCNA_00236	GeneID:7330282	protein_coding	NC_011916	250611	252311	1701	-	GeneID:7330282	1096.75	3118.95	2119.34	493.697	990.931	912.815	85.3934	255.16	165.341	40.0026	93.0374	70.153	1455.41	1.40202	0.00461866	0.0405975	UP	hypothetical protein	-	-	hypothetical protein
CCNA_03754	fzlA	protein_coding	NC_011916	3923690	3924382	693	-	fzlA	423.417	1274.46	764.086	99.2617	144.014	414.624	80.9198	255.92	146.317	19.7415	33.1887	78.2148	519.978	1.90487	0.0046672	0.0409302	UP	FtsZ-binding protein FzlA	[GO:0005737:cytoplasm][GO:0005737:cytoplasm][GO:0005737:cytoplasm]	[ko00480:Glutathione metabolism][ko00980:Metabolism of xenobiotics by cytochrome P450][ko00982:Drug metabolism - cytochrome P450][ko01524:Platinum drug resistance][ko05204:Chemical carcinogenesis][ko05418:Fluid shear stress and atherosclerosis]	FtsZ-binding protein FzlA
CCNA_03120	GeneID:7330958	protein_coding	NC_011916	3268070	3268561	492	+	GeneID:7330958	305.686	930.578	544.695	126.254	206.961	294.629	82.2869	263.207	146.918	35.3682	67.1801	78.285	401.467	1.50508	0.00471621	0.0411793	UP	chemotaxis protein cheW	[GO:0005737:cytoplasm][GO:0005737:cytoplasm][GO:0005737:cytoplasm][GO:0005737:cytoplasm]	[ko02020:Two-component system][ko02030:Bacterial chemotaxis]	chemotaxis protein cheW
CCNA_00450	cheE	protein_coding	NC_011916	454858	455454	597	+	cheE	285.032	921.199	510.111	187.204	101.096	272.13	63.2323	214.728	113.39	43.2189	27.0444	59.5896	379.462	1.61531	0.00473428	0.0412182	UP	cheE protein	-	-	cheE protein
CCNA_03969	GeneID:18668911	protein_coding	NC_011916	2680834	2680953	120	-	GeneID:18668911	5.16362	20.8416	7.56521	0.870717	0	4.28551	5.69892	24.1691	8.36614	1.00007	0	4.66864	6.45444	2.77005	0.00474128	0.0412182	UP	hypothetical protein	-	-	hypothetical protein
CCNA_03713	rpoN	protein_coding	NC_011916	3878345	3879976	1632	-	rpoN	2348.41	5279.18	4046.31	1037.89	1214.11	2347.39	190.579	450.149	329.021	87.6528	118.81	188.033	2712.21	1.34394	0.00477866	0.0413122	UP	RNA polymerase sigma-54 factor rpoN	[GO:0003677:DNA binding][GO:0003677:DNA binding][GO:0003677:DNA binding][GO:0003677:DNA binding][GO:0003677:DNA binding]	[ko02020:Two-component system][ko05111:Biofilm formation - Vibrio cholerae]	RNA polymerase sigma-54 factor rpoN
CCNA_02139	pflI	protein_coding	NC_011916	2298195	2298779	585	-	pflI	517.394	881.6	667.9	226.386	425.366	371.768	117.135	209.713	151.51	53.3368	116.125	83.0778	515.069	1.01448	0.00516596	0.0436759	UP	polar flagellum positioning protein pflI	-	-	polar flagellum positioning protein pflI
CCNA_02142	flgF	protein_coding	NC_011916	2300756	2301522	767	+	flgF	310.85	1155.67	794.347	107.098	114.448	370.697	53.6754	209.675	137.436	19.2451	23.8304	63.1818	475.518	1.93359	0.00524239	0.0440766	UP	flagellar basal-body rod protein flgF	[GO:0030694:bacterial-type flagellum basal body, rod][GO:0030694:bacterial-type flagellum basal body, rod]	[ko02040:Flagellar assembly]	flagellar basal-body rod protein flgF
CCNA_02852	GeneID:7331177	protein_coding	NC_011916	3005177	3006748	1572	-	GeneID:7331177	910.862	2429.09	1664.35	386.598	831.658	723.181	76.7397	215.031	140.5	33.8953	84.4909	60.1399	1157.62	1.36624	0.00529427	0.0443853	UP	hypothetical protein	-	-	hypothetical protein
CCNA_00318	GeneID:7330771	protein_coding	NC_011916	333097	334238	1142	+	GeneID:7330771	1153.55	2614.58	2002.62	627.787	798.277	1152.8	133.78	318.6	232.711	75.7668	111.636	131.965	1391.6	1.16229	0.0057342	0.0473783	UP	hypothetical protein	-	-	hypothetical protein
CCNA_00954	flbD	protein_coding	NC_011916	1030701	1032068	1368	+	flbD	2128.44	4987.4	3857.18	710.505	1200.75	2092.4	206.061	507.338	374.17	71.5836	140.18	199.953	2496.11	1.45476	0.00575145	0.0474228	UP	AAA-family response regulator flbD	[GO:0005737:cytoplasm][GO:0005737:cytoplasm][GO:0005737:cytoplasm][GO:0005737:cytoplasm][GO:0005737:cytoplasm][GO:0005737:cytoplasm][GO:0005737:cytoplasm]	-	AAA-family response regulator flbD
CCNA_03404	rcdA	protein_coding	NC_011916	3572670	3573202	533	+	rcdA	417.22	985.808	667.9	312.587	256.555	393.196	103.671	257.38	166.291	80.8308	76.8725	96.4384	505.544	1.10602	0.00580379	0.0476483	UP	protease adaptor protein RcdA	-	[ko04112:Cell cycle - Caulobacter]	protease adaptor protein RcdA
CCNA_00951	fliG	protein_coding	NC_011916	1028648	1029670	1023	+	fliG	810.688	1715.26	1148.83	207.231	269.907	727.466	104.954	233.327	149.027	27.9197	42.1364	92.962	813.231	1.60976	0.00581454	0.0476483	UP	flagellar motor switch protein FliG	[GO:0009425:bacterial-type flagellum basal body][GO:0009425:bacterial-type flagellum basal body][GO:0009425:bacterial-type flagellum basal body][GO:0009425:bacterial-type flagellum basal body][GO:0009425:bacterial-type flagellum basal body]	[ko02030:Bacterial chemotaxis][ko02040:Flagellar assembly]	flagellar motor switch protein FliG
CCNA_03687	GeneID:7331881	protein_coding	NC_011916	3853324	3854220	897	-	GeneID:7331881	435.809	1494.34	1063.45	213.326	304.242	503.548	64.3464	231.829	157.33	32.7781	54.1682	73.3866	669.12	1.55226	0.00583223	0.0476955	UP	carbonic anhydrase	-	[ko00910:Nitrogen metabolism]	carbonic anhydrase
CCNA_02411	pleA	protein_coding	NC_011916	2555044	2556000	957	-	pleA	1462.34	2936.58	2151.76	645.201	888.882	1385.29	202.374	427.012	298.379	92.9214	148.337	189.233	1578.34	1.16627	0.00617127	0.0498564	UP	soluble lytic transglycosylase PleA	-	-	soluble lytic transglycosylase PleA
